# Supplementary material for: The CAMUS Initiative: A Multiphase, Multicentre International Collaboration to Redefine Risk Stratification, Reporting, and Grading of Surgical Complications in Urology
Source: Eur Urol Open Sci. 2026 Apr 6;87:57–70. doi: 10.1016/j.euros.2026.01.012 (PMC13090734; doi:10.1016/j.euros.2026.01.012)
Supplement: Supplementary Data 1 [file mmc1.xlsx]

## Sheet: Tabelle1
Candidate	Please select your profession	Full name	Professional affiliation	Preferred email address
1	Urologist	Wouter Everaerts	K.U.Leuven , Dpt of Development and Regenerations	wouter.everaerts@kuleuven.be
2	Urologist	Abdullah Erdem Canda	Koç University School of Medicine, Department of Urology, Istanbul, Turkey	erdemcanda@yahoo.com
3	Urologist	ABHISHEK AGARWAL	Jupiter hospital, Mumbai	abhishekuro@gmail.com
4	Urologist	Abhishek Kumar Reekhaye	Guy's Hospital	a.reekhaye@doctors.org.uk
5	Urologist	Abisola Oliyide	Specialty Doctor. Stockport NHS FT	aquaaby@yahoo.co.uk
6	Urologist	Adam Novák	Urology resident	adamnovak1229@gmail.com
7	Urologist	Adele Piro	Urology Department, University of Modena and Reggio Emilia, Modena, Italy	piro.adele18@gmail.com
8	Urologist	Ademola Adeyeye	Afe Babalola University (ABUAD)	adeyeye_ademola@yahoo.com
9	Urologist	Aditya Parikh	MPUH Nadiad	adityaparikh26@gmail.com
10	Urologist	Aditya Prakash Sharma	Associate Professor of Urology, PGIMER, Chandigarh, India	aditya.p.sharma@gmail.com
11	Urologist	Adriana Elizabeth Cabrera Chamba	Hospital General de La Palma	ae.chamba@gmail.com
12	Urologist	Agus Rizal Ardy Hariandy Hamid	Department of Urology, Faculty of Medicine Universitas Indonesia - CiptoMangunkusumo Hospital, Jakarta, Indonesia.	rizalhamid.urology@gmail.com
13	Urologist	Ahmad Almarzouq	University of British columbia	almarzouq@gmail.com
14	Urologist	AHMAD BASHIR	RESIDENT UROLOGIST AGA KHAN UNIVERSITY HOSPITAL PAKISTAN	ahmad.bashir@aku.edu
15	Urologist	Ahmed Adam	University of the Witwatersrand, Division of Urology	aadam81@gmail.com
16	Urologist	Ahmed Elsherbiny Elkarta	Mansoura urology and Nephrology center	kartawy@gmail.com
17	Urologist	Ahmed Mohamed Aly El-Assmy	mansoura urology and nephrology center , mansoura university	a_assmy@yahoo.com
18	Urologist	Ahmed Mosbah	Urology Department, Urology and Nephrology Center, Mansoura University Faculty of Medicine, Mansoura 35516, Egypt.	amosbah64@yahoo.com
19	Urologist	Akinlolu Oluwole-Ojo	Guy's and St Thomas'	akinlolu.oluwole-ojo@nhs.net
20	Urologist	AKSARAY Eren Erdi	urology assistant	aksarayerenerdi@gmail.com
21	Urologist	Alastair D Lamb	Urology Centre, Guys Hospital, London, UK	Alastair.d.lamb@gmail.com
22	Urologist	Alastair Roderick Macdonald	Queensland Health	mralmacdonald@hotmail.com
23	Urologist	Alberto Bianchi	Department of Urology, University of Verona, Azienda Ospedaliera Universitaria Integrata Verona, Verona 37126, Italy	alberto.bianchimd@gmail.com
24	Urologist	Alberto Briganti	Unit of Urology - Division of Oncology - Gianfranco Soldera Prostate Cancer Lab - IRCCS San Raffaele Scientific Institute - Vita-Salute San Raffaele University	briganti.alberto@hsr.it
25	Urologist	Alberto Caviglia	Niguarda Hospital, Milan	caviglialberto@gmail.com
26	Urologist	Alberto Piana	Department of Urology, San Luigi Gonzaga Hospital, University of Turin, Orbassano, Turin, Italy	alb.piana@gmail.com
27	Urologist	Alberto Piller	Urologie am Stephanshorn, St. Gallen	alberto.piller@urosteph.ch
28	Urologist	Alejandro Rodriguez	Rochester General Hospital	armbkdd@yahoo.com
29	Urologist	Alessandra Cassani	Università degli studi di modena e Reggio emilia dpt Urology	Alessandra.cassani@yahoo.com
30	Urologist	Alessandro Crestani	Oncological Urology, Veneto Institute of Oncology IOV - IRCCS, Padua, Italy	alessandro.crest@gmail.com
31	Urologist	Alessandro Guercio	Sapienza University, Ospedale Sant'Andrea, Roma	alessandro.guercio@uniroma1.it
32	Urologist	Alessandro Volpe	University of Eastern Piedmont, Maggiore della Carità Hospital, Novara, Italy	alessandro.volpe@med.uniupo.it
33	Urologist	Alexander Kretschmer	Department of Urology, LMU University Hospital, LMU Munich, Munich, Germany	alexander.kretschmer@med.uni-muenchen.de
34	Urologist	Alexander L Nesbitt	School of Medicine, Griffith University, Gold Coast, Australia	alexnesbitt1@gmail.com
35	Urologist	Alexander Laird	Consultant Urological Surgeon, NHS Lothian. Edinburgh	alexander.laird@nhslothian.scot.nhs.uk
36	Urologist	Alexander Lloyd	GMC	alexander.lloyd1@nhs.net
37	Urologist	Alexander Winter	University Hospital for Urology, Klinikum Oldenburg, Department of Human Medicine, Carl von Ossietzky University Oldenburg, Oldenburg, Germany	Winter.alexander@klinikum-oldenburg.de
38	Urologist	Alexandre Dib Partezani	Hospital Israelita Albert Einstein	ale.partezani@gmail.com
39	Urologist	Alexandre Mottrie	Azorg Hospital Aalst, Belgium	a.mottrie@gmail.com
40	Urologist	Ali Ahsan Khalid	Doctor, Currently work in Urology at Guy's and St Thomas' NHS Foundation Trust	aliahsankhalid@gmail.com
41	Urologist	Alina Reicherz	Marien Hospital Herne, Ruhr Universität Bochum, Germany	alina.reicherz@rub.de
42	Urologist	Alvaro Vidal-Faune	Fundación Arturo López Pérez, Santiago, Chile	alvaro.vidal@falp.org
43	Urologist	Amelia Pietropaolo	University Hospital Southampton	ameliapietr@gmail.com
44	Urologist	Amlesh Seth	Department of Urology, AIIMS, New Delhi, India.	amlesh.seth@gmail.com
45	Urologist	Ana Guijarro Cascales	Urology Department. Hospital Universitario Fundación Alcorcón. Madrid. Spain	aguijarroc@salud.madrid.org
46	Urologist	Analena Elisa Handke	Assistenzärztin	analena-elisa.handke@uk-essen.de
47	Urologist	Andre van der Merwe	Division of Urology, Department of Surgical Sciences, Faculty of Medicine and Health Sciences, Stellenbosch University, South Africa	arvdm@sun.ac.za
48	Urologist	Andrea Cicconofri	Università Politecnica delle Marche	andrea.cicconofri@gmail.com
49	Urologist	Andrea Pescuma	Scuola di specializzazione in Urologia presso Università di Modena e Reggio Emilia	andreapescuma@gmail.com
50	Urologist	Andrea Piasentin	Urological Department, Università degli Studi di Trieste	andrea.piasentin23@gmail.com
51	Urologist	Andrea Tubaro	Sapienza University of Rome	andrea.tubaro@mac.com
52	Urologist	Andreas Katsios	Urology	andreas.katsios@insel.ch
53	Urologist	ANDRES FELIPE GUTIERREZ ROJAS	HOSPITAL UNIVERSITARIO SAN IGNACIO	gutierrez.af@gmail.com
54	Urologist	Andrew Deytrikh	BAUS	andrew.deytrikh@nhs.net
55	Urologist	Andrew Dickinson	University Hospitals Plymouth	andrew.dickinson1@nhs.net
56	Urologist	Andrew Gabrielson, MD	Johns Hopkins Hospital	andrewtgabe@gmail.com
57	Urologist	Angela Holmes	Barwon Health	angelaholmesa@gmail.com
58	Urologist	Angelika Borkowetz	Department of Urology, University of Rostock	angelika.borkowetz@med.uni-rostock.de
59	Urologist	Angelis Peteinaris	University of Patras, Department of Urology	peteinarisaggelis@gmail.com
60	Urologist	Angelo Mottaran	Division of Urology, IRCCS Azienda ospedaliero universitaria di Bologna, Bologna, Italy	angelo.mottaran@gmail.com
61	Urologist	Angelo Peroni	Fondazione Poliambulanza	angelo.peroni@poliambulanza.it
62	Urologist	Anna Lucy Walsh	Consultant Urologist St Georges Hospitall	annalucy@gmail.com
63	Urologist	Anne Hong	Austin Health	a.hong3@gmail.com
64	Urologist	Anne Nordstrom	anonyme	anne.n@live.no
65	Urologist	Anne-Claire Berrens	Antoni van Leeuwenhoek Hospital	a.berrens@nki.nl
66	Urologist	Anong Jenia	Ramathibodi Hospital, Bangkok, Thailand	anong.jenja@mahidol.ac.th
67	Urologist	Anthony Koupparis	Bristol Urological Institute, North Bristol NHS Trust	Anthony.Koupparis@nbt.nhs.uk
68	Urologist	Anthony Van Baelen	Urology Department, AZ Maria Middelares Ghent, Belgium	anthony.vanbaelen@azmmsj.be
69	Urologist	Antoine G. van der Heijden	Radboud University Medical Center	toine.vanderheijden@radboudumc.nl
70	Urologist	Antoni Vilaseca	Hospital Clinic de Barcelona	avilasec@clinic.cat
71	Urologist	Antonio Andrea Grosso	Department of Experimental and Clinical Medicine, University of Florence - Unit of Oncologic Minimally-Invasive Urology and Andrology, Careggi Hospital, Florence, Italy.	grossoantonioandrea@gmail.com
72	Urologist	Antonio Cicione	Sant'Andrea Hospital	acicione@libero.it
73	Urologist	Antonio Franco	Ospedale Sant'Andrea, Univeristà La Sapienza, Rome	anto.franco@hotmail.it
74	Urologist	Antonio Galfano	Niguarda Hospital, Milan	antoniogalfano@gmail.com
75	Urologist	Antonio Luigi Pastore	Sapienza University of Rome, Faculty of Pharmacy and Medicine Department of Medico-Surgical Sciences and Biotechnologies Urology Unit, ICOT, Latina, Italy	antopast@hotmail.com
76	Urologist	Antonio Nacchia	IRCCS Oncological Referrence Center of Basilicata	antonionacchia7@gmail.com
77	Urologist	Antonio Testa	urology resident	antonio.testa@unicampus.it
78	Urologist	Antonio Vavallo	Urologo c/o Policlinico di Bari	antoniovavallo@hotmail.com
79	Urologist	Apoorva Shastri	Department of Urology, Bombay Hospital Institute of Medical Sciecnes, Mumbai, India	apoorv2910@gmail.com
80	Urologist	Arjun Nathan	University College London	arjun.nathan.11@ucl.ac.uk
81	Urologist	Arman Tsaturyan	University Hospital of Patras	tsaturyanarman@yahoo.com
82	Urologist	Armin Pycha	Department of Urology, Hospital of Bolzano (SABES-ASDAA), Bolzano-Bozen, Italy	armin.pycha@sabes.it
83	Urologist	Arnulf Stenzl	Eberhard-Karls-University, Tübingen, Germany	uro@stenzl.net
84	Urologist	Arsalan Pervaiz	Aga Khan University hospital ,Pakistan	arsalan.pervaiz@aku.edu
85	Urologist	Arthur Grabsky	Head of urology department	grabsky@hotmail.com
86	Urologist	Arthur McPhee	The University Hospital, Ayr	Arthur.McPhee@aapct.scot.nhs.uk
87	Urologist	Arun Sahai	Guy's Hospital	arun.sahai@gstt.nhs.uk
88	Urologist	Arveen A Kalapara	Bendigo Health, Bendigo, Australia	arveenkalapara@gmail.com
89	Urologist	Arvind Nayak	Department of Urology, East and North Herts Teaching NHS Trust, Lister Hospital, Stevenage	arvind.nayak@nhs.net
90	Urologist	Asad Shahzad Hasan	Sindh Institute of Urology and Transplantation, Karachi, Pakistan	shezi.1965@gmail.com
91	Urologist	Asaf shvero	Dept. of Urology, Sheba medical center, Israel. Sackler school of medicine, Tel aviv university, Tel aviv, Israel.	dr.asaf.shvero@hotmail.com
92	Urologist	Astrid Van Daele	Dr	astridvdaele@gmail.com
93	Urologist	Atiqullah Aziz	Department of Urology, München Klinik Bogenhausen; Munich, Germany	atiqullah.aziz@gmail.com
94	Urologist	August Sigle	Department of Urology, Faculty of Medicine, University of Freiburg Medical Center, Freiburg, Germany	august.sigle@uniklinik-freiburg.de
95	Urologist	Axel Bex	Netherlands Cancer Institute	a.bex@nki.nl
96	Urologist	Axel Heidnreich	Department of Urology, Uniklinik Köln, Cologne, Germany	axel.heidenreich@uk-koeln.de
97	Urologist	Azhar Khan	Guy's and St Thomas' Hospital Foundation Trust	azhar.khan@gstt.nhs.uk
98	Urologist	Baba Borg	just name	b.bo@yahoo.no
99	Urologist	Badrinath Konety	University of Minnesota and Allina Health Cancer Institute	Badrinath.konety@allina.edu
100	Urologist	Barbora Bendova	Dept. of Urology, University Hospital Pilsen, CZ	bendovab@fnplzen.cz
101	Urologist	Barbora Zemlickova	Department of Urology, Teaching Hospital Motol, 2nd Faculty of Medicine, Charles University, Prague, Czech Republic.	barbora.zemlickova@fnmotol.cz
102	Urologist	Bart Geboers	Garvan Institute of Medical Research	b.geboers@garvan.org.au
103	Urologist	Bartlomiej Markowski	Department of Urology, Städtisches Klinikum Görlitz, Görlitz, Germany	markowski.bartlomiej@klinikum-goerlitz.de
104	Urologist	Bas W.G. van Rhijn	Netherlands cancer Institute - Antoni van leeuwenhoek hospital	b.v.rhijn@nki.nl
105	Urologist	Basil Francis Moss	Sheffield Teaching Hospitals NHS Foundation Trust	basil.f.moss@gmail.com
106	Urologist	Bastian Amend	Dep. of Urology, Kreiskrankenhaus Reutlingen, Germany	bastian.amend@gmx.de
107	Urologist	Beat Roth	Department of Urology, Lausanne University Hospital, Lausanne, Switzerland; Department of Urology, Inselspital Bern, Switzerland	beat.roth@insel.ch
108	Urologist	Ben Horsburgh	Epsom an St Helier University Hospital	benhorsburgh@nhs.net
109	Urologist	Benedikt Hoeh	Department of Urology, University Hospital Frankfurt, Goethe University Frankfurt am Main, Frankfurt am Main, Germany	benedikt.hoeh@gmx.de
110	Urologist	Benjamin Challacombe	Guy’s and St Thomas’ NHS Foundation Trust	benchallacombe@doctors.org.uk
111	Urologist	Benjamin Eddy	Department of Urology, Kent and Canterbury Hospital, East Kent Hospitals University	benaeddy@yahoo.com
112	Urologist	Benjamin Lyttwin	FEBU / FMH Urology	b.lyttwin@gmail.com
113	Urologist	Benjamin Namdarian	St Vincent's Hospital Sydney	bnamdarian@gmail.com
114	Urologist	Benjamin Raunecker	Diakonieklinikum Stuttgart	raunecker@diak-stuttgart.de
115	Urologist	Benjamin Schmeusser	Emory University, Department of Urology	bschmeu@emory.edu
116	Urologist	Benjamin Sebastian	Bendigo Health, Bendigo, Australia	ben.w.sebastian@gmail.com
117	Urologist	Benjamin T. Ristau, MD	Division of Urology | UConn Health | Farmington, CT, USA	beristau@uchc.edu
118	Urologist	Benjamin Thomas	Department of Urology, The University of Melbourne, The Royal Melbourne Hospital, Parkville, Victoria, Australia.	bcthomas_79@hotmail.com
119	Urologist	Berk Yasin Ekenci	University of Health Sciences, Diskapi Yildirim Beyazit Training and Research Hospital	ekenciberk@gmail.com
120	Urologist	Bernardo Lobão Afonso Teixeira	Centro Hospitalar Universitário do Porto	bernardolat@gmail.com
121	Urologist	Bernd Rosenhammer	Department of Urology, Caritas St. Josef Medical Center, University of Regensburg, Germany	bernd.rosenhammer@ukr.de
122	Urologist	Bernhard Kiss	Department of Urology, University hospital of Bern, University of Bern, Switzerland	bernhard.kiss@insel.ch
123	Urologist	Bert Dhondt	Ghent University	bertdhon.dhondt@ugent.be
124	Urologist	Bertrand Guillonneau	Charité University Hospital, Berlin, Germany	bertrand.guillonneau@charite.de
125	Urologist	Bhaskar Somani	University Hospital Southampton NHS Trust	bhaskarsomani@yahoo.com
126	Urologist	Bilal	Urology	bil_doc@hotmail.com
127	Urologist	Björn Löppenberg	Department of Urology, Ruhr-University Bochum, Marien Hospital Herne	loeppenberg@googlemail.com
128	Urologist	Boris Hadaschik	Department of Urology, University Hospital Essen, Essen, Germany	boris.hadaschik@uk-essen.de
129	Urologist	Borje Ljungberg	Department of Diagnostics and Intervention, Urology and andrology Umeå University 901 85 Umeå	borje.ljungberg@umu.se
130	Urologist	Brant A. Inman	Duke University	brant.inman@duke.edu
131	Urologist	Brecht Devos	University Hospitals Leuven	brecht.devos@student.kuleuven.be
132	Urologist	Brian Andrew Parsons	Royal Devon and Exeter Hospital	brianparsons@nhs.net
133	Urologist	Brian Daniel Kelly	Peter MacCallum Cancer Centre, Melbourne	drbriankelly@gmail.com
134	Urologist	Briony Norris	The Royal Melbourne Hospital	drbrionynorris@gmail.com
135	Urologist	Britt-Inger Dahlin	Department of Diagnostics and Intervention, Urology and andrology Umeå University 901 85 Umeå	brittinger.dahlin@regionvasterbotten.se
136	Urologist	Bruyere Franck	Department of Urology, CHU Tours, France	franck.bruyere@gmail.com
137	Urologist	Burkhard Beyer	Urological Competence Centre for Rehabilitation, Klinik Wildetal, Kliniken-Hartenstein, Bad Wildungen, Germany	b.beyer@kliniken-hartenstein.de
138	Urologist	But Sing Maxime Cheng	Medical	maximecheng@yahoo.com
139	Urologist	Byron Lee	MD Anderson Cancer Center	bhlee@mdanderson.org
140	Urologist	Charlotte S. Voskuilen	Netherlands Cancer Institute	c.s.voskuilen@gmail.com
141	Urologist	Caelán Max Haney	Leipzig University Hospital	Caelan.max.haney@gmail.com
142	Urologist	Cagri Akin Sekerci	Marmara University	cagri_sekerci@hotmail.com
143	Urologist	Caio Pasquali Dias dos Santos	Hospital Santa Casa de São José dos Campos, São José dos Campos, São Paulo, Brazil; and Department of Urology, Institut Mutualiste Montsouris, Paris, France	caiopasquali@hotmail.com
144	Urologist	Camilla Marisa Grunewald	Department of Urology, Medical Faculty, Heinrich Heine University Duesseldorf, Duesseldorf, Germany	camillamarisa.grunewald@med.uni-duesseldorf.de
145	Urologist	Camille Berquin	Department of Urology, ERN eUROGEN accredited center, Ghent University Hospital, Ghent, Belgium AND Department of Human Structure and Repair, Faculty of Medicine and Health Sciences, Ghent University, Ghent, Belgium	Camille.berquin@uzgent.be
146	Urologist	Camilo Sandoval-Herrera	Fundación Arturo López Pérez, Santiago, Chile	camilo.sandoval@falp.org
147	Urologist	Carl J Wijburg	Rijnstate Hospital, departement of Urology, Arnhem	cwijburg@rijnstate.nl
148	Urologist	Carlo Andrea Bravi	OLV Hospital, Aalst	carloandrea.bravi@gmail.com
149	Urologist	Carlo Zaraca	Urology resident	carlo.zaraca@gmail.com
150	Urologist	Carlos Henrique Franco Oliveira	Medical resident at IAMSPE	c.henriquefo@hotmail.com
151	Urologist	Carlos Llorente Abarca	Urology Department. Hospital Universitario Fundación Alcorcón. Madrid. Spain	cllorentea@salud.madrid.org
152	Urologist	Carlotta Palumbo	University of Eastern Piedmont, Maggiore della Carità Hospital, Novara, Italy	carlotta.palumbo@uniupo.it
153	Urologist	Carmen Gravina	Sapienza University of Rome	gravinacarmen@libero.it
154	Urologist	Carolina D'Elia	Urology Dpt, Bolzano General Hospital	carolina.delia@sabes.it
155	Urologist	Catherine Temelcos	St Vincent's Hospital	cathy.temelcos@bigpond.com
156	Urologist	Cédric Poyet	Department of Urology, University Hospital of Zurich, Switzerland	cedric.poyet@stadtspital.ch
157	Urologist	Chai Chu Ann	University Malaya Medical Center	chaichuann@yahoo.com
158	Urologist	Chantal Ducret	European Association of Urology (EAU)	chantal.ducret87@gmail.com
159	Urologist	Charles Van Praet	Department of Urology, ERN eUROGEN accredited center, Ghent University Hospital, Ghent, Belgium AND Department of Human Structure and Repair, Faculty of Medicine and Health Sciences, Ghent University, Ghent, Belgium	charles.vanpraet@uzgent.be
160	Urologist	Charlotte Soenens	Zorgsaam Terneuzen	charlottesoenens@hotmail.com
161	Urologist	Charoen Leenanupunth	Division of Urology, Faculty of Medicine Ramathibodi Hospital, Mahidol University, Bangkok, Thailand	charoen.lee@mahidol.ac.th
162	Urologist	Chawat Angsurak	Faculty of Medicine Ramathibodi Hospital, Mahidol University	n0814777863@gmail.com
163	Urologist	Chinnawat Wattana	Division of Urology, Faculty of Medicine Ramathidi Hospital, Mahidol University	night.chinnawat@gmail.com
164	Urologist	Chloe Shu Hui Ong	National University Health System, Singapore	chloe_sh_ong@nuhs.edu.sg
165	Urologist	Chris Ho-Ming WONG	S.H. Ho Urology Centre, Department of Surgery, Prince of Wales Hospital, The Chinese University of Hong Kong, Hong Kong.	chriswong@surgery.cuhk.edu.hk
166	Urologist	Christa Babst	Urology St.Gallen	christa.babst@kssg.ch
167	Urologist	Christian Daniel Fankhauser	University of Zurich, University of Lucerne	cdfankhauser@gmail.com
168	Urologist	Christian Gratzke	Department of Urology, Faculty of Medicine, University of Freiburg Medical Center, Freiburg, Germany	christian.gratzke@uniklinik-freiburg.de
169	Urologist	Christian Ladurner	FEBU	christian.ladurner@sabes.it
170	Urologist	Christian P Meyer	Department of Urology, Medical Campus OWL, Ruhr-University Bochum	christian.p.meyer@gmail.com
171	Urologist	Christian Schwentner	Diakonieklinikum Stuttgart	schwentner@diak-stuttgart.de
172	Urologist	Christian Stief	Department of Urology, LMU University Hospital, LMU Munich, Munich, Germany	christian.stief@med.uni-muenchen.de
173	Urologist	Christian Thomas	Department of Urology, TU Dresden	christian.thomas@ukdd.de
174	Urologist	Christoph Cantieni	Urology	christoph.cantieni@hin.ch
175	Urologist	Christoph Würnschimmel	Department of Urology, Lucerne Cantonal Hospital, Switzerland	c.wuernschimmel@gmail.com
176	Urologist	Christophe Orye	Imelda Hospital, Bonheiden, Belgium	christophe_orye@hotmail.com
177	Urologist	Christopher Darr	Department of Urology - University Hospital Essen	christopher.darr@uk-essen.de
178	Urologist	Christopher Eden	Department of Urology, London Bridge Hospital, London, UK; Department of Urology, Royal Surrey County Hospital, Guildford, UK.	ceden@santishealth.org
179	Urologist	Christopher Goßler	Urology	christopher.gossler@ukr.de
180	Urologist	Christopher Ho Chee Kong	Universiti Technology Mara	chrisckho2002@yahoo.com
181	Urologist	Christopher Kauffman Ortega	Sociedad Mexicana de Urología, American Urological Association, European Association of Urology	drchristopherkauffman@gmail.com
182	Urologist	Christopher Soliman	The Royal Melbourne Hospital	chrissol1312@gmail.com
183	Urologist	Christopher Tschung	Praxis für Urologie Leuggern	christopher.tschung@ksb.ch
184	Urologist	Christopher Weight	Cleveland Clinic	weightc@ccf.org
185	Urologist	Christos E. Kalfountzos	Urology Resident, General Hospital of Larissa "Koutlimpaneio and Triantafylleio", Larissa, Greece	chrkalf@yahoo.gr
186	Urologist	Clancy Mulholland	The Royal Melbourne Hospital	cjpmulholland@gmail.com
187	Urologist	Claudia Fede Spicchiale	Department of Urology, Policlinico Tor Vergata, University of Tor Vergata, Rome	cfspicchiale@gmail.com
188	Urologist	Claudio Jeldres	Centre Hospitalier Universitaire de Sherbrooke; Université de Sherbrooke	claudio.jeldres@usherbrooke.ca
189	Urologist	Cliodhna Browne	Austin Health	cliodhnabrowne@rcsi.ie
190	Urologist	Colin PN Dinney, MD	The University of Texas MD Anderson Cancer Center	colin.dinney@cgoncology.com
191	Urologist	Conrad Bishop	Department of Urology, Western Health, Footscray, Melbourne, Australia	conradbishop@hotmail.com
192	Urologist	Constantinos Adamou	University Hospital of Patra, Greece	constantinos.adamou@live.com
193	Urologist	Cordelia Kaspar	Resident	cordelia.kaspar@uk-essen.de
194	Urologist	Cosimo De Nunzio	Sapienza University of Rome	cosimo.denunzio@uniroma1.it
195	Urologist	Costantino Leonardo	University of Rome La Sapienza- dept of Urology	Costantino.leonardo@gmail.com
196	Urologist	Crespin Hugo	Urology Department, University Hospital of Tours, Loire Valley, 2, boulevard Tonnellé, 37044 Tours cedex 9, France.	hugo.crespin1@gmail.com
197	Urologist	Cristina Redondo Redondo	Urology department. Hospital Universitario Miguel Servet, Zaragoza. IIS-Aragón (Spain)	cristina.redondo.r@gmail.com
198	Urologist	Damien Bolton	Department of Urology, Austin Health, Melbourne, Victoria, Australia.	damienmbolton@gmail.com
199	Urologist	Danelo Estienne du Plessis	Division of Urology, Department of Surgical Sciences, Faculty of Medicine and Health Sciences, Stellenbosch University, South Africa	daneloduplessis@sun.ac.za
200	Urologist	Daniel Benamran	Division of Urology - Geneva University Hospitals - Switzerland	dabm@hug.ch
201	Urologist	Daniel Moon	Epworth Healthcare, Melbourne, Victoria, Australia.	drdanielmoon25@gmail.com
202	Urologist	Daniel Schöndorf	Urology	dschoendorf@gmx.de
203	Urologist	Daniel Steiner	Department of Urology, Western Health, Footscray, Melbourne, Australia	daniel@steinerurology.com.au
204	Urologist	Daniel Stephan Engeler	Kantonsspital St. Gallen	daniel.engeler@kssg.ch
205	Urologist	Daniel Yong Zhan Peng	Royal College of Surgeons ( Edin)	daniel_zp_yong@ttsh.com.sg
206	Urologist	Daniele Amparore	IRCCS Candiolo Cancer Institute	Danieleamparore@hotmail.it
207	Urologist	Daniele Castellani	Urology Unit, Azienda ospedaliero Universitaria delle Marche, Ancona, Italy	castellanidaniele@gmail.com
208	Urologist	Daniele De Nicolo	Università di Modena e Reggio Emilia	doc.denicolo@gmail.com
209	Urologist	Danielle Charlotte van Diepen	Erasmus Medical Centre, Rotterdam, The Netherlands	d.c.vandiepen@erasmusmc.nl
210	Urologist	Danny Darlington	Senior Clinical Fellow in Urology, Lister Hospital, Stevenage, UK	dannycarbin2@gmail.com
211	Urologist	Dario Pesce	University of Eastern Piedmont, Maggiore della Carità Hospital, Novara, Italy	dario.fish95@libero.it
212	Urologist	Daron Smith	University College Hospital, London	daron.smith1@nhs.net
213	Urologist	Dattatraya H. Patil	Department of Urology, Emory University	dhpatil@emory.edu
214	Urologist	I. Datu	clinical urology	i.datu@gmail.com
215	Urologist	David Canny	AHPRA	dcanny93@gmail.com
216	Urologist	David Clarke	The Royal Melbourne Hospital	clarke44@bigpond.net.au
217	Urologist	David D'Andrea	Department of Urology, Medical University Vienna, Vienna Austria	david.dandrea@meduniwien.ac.at
218	Urologist	David J. Hernandez, MD	University of South Florida	dhernan3@usf.edu
219	Urologist	David Ka-wai Leung	PWH	davidleung1q2s3c@yahoo.com.hk
220	Urologist	David M Albala, MD	Department of Urology, Crouse Hospital, Syracuse, NY	dalbala@ampofny.com
221	Urologist	David Mak	FRCS (Urol)	davidmak@nhs.net
222	Urologist	David Mally	1. Department of Urology, University Hospital and Medical Faculty, Heinrich-Heine-University, Düsseldorf, Germany; 2. Klinik für Urologie und Kinderurologie, Katholisches Klinikum Koblenz, Brüderkrankenhaus Montabauer, Montabauer, Germany	d.mally@bbtgruppe.de
223	Urologist	David Merrilees	Department of Urology, Auckland City Hospital, Auckland, New Zealand.	admin@keyholesurgery.co.nz
224	Urologist	Daviddi Valentina	University of Modena and Reggio Emilia	valedaviddi@gmail.com
225	Urologist	Davide Campobasso	Department of Urology, University Hospital of Parma, Italy	d.campobasso@virgilio.it
226	Urologist	Dean Elterman	Department of Surgery, Division of Urology, University Health Network - Princess Margaret Cancer Centre, University of Toronto	dean.elterman@uhn.ca
227	Urologist	Debora Maravigna	2Department of Oncology, Urologic Section, AOU G. Martino, Messina, Italy; 3Gaetano Barresi Department of Human and Paediatric Pathology, Urology Section, University of Messina, Messina, Italy.	deboramaravigna@yahoo.it
228	Urologist	Deborah Fimognari	Urology Unit, Magna Graecia University of Catanzaro, Catanzaro, Italy	deborahfimognari@gmail.com
229	Urologist	Declan Cahill	Department of Urology, London Bridge Hospital, London, UK; Department of Urology, The Royal Marsden NHS Foundation Trust, UK.	Declan.Cahill@rmh.nhs.uk
230	Urologist	Declan Murphy	Genitourinary Oncology, Peter MacCallum Cancer Centre, Melbourne, Victoria, Australia.	Declan.Murphy@petermac.org
231	Urologist	Deepak Batura	London North West University Healthcare NHS Trust	deepakbatura@gmail.com
232	Urologist	Delle Fave Rocco Francesco	Università Politecnica delle Marche	dellefavefrancesco@alice.it
233	Urologist	Demo	Urologist	l.demo@bol.com.br
234	Urologist	Desiree Louise Draeger	Department of Urology. Medical Center of University of Rostock, Schillingallee 35, 18057 Rostock	desiree.draeger@med.uni-Rostock.de
235	Urologist	Devang Desai	Toowoomba Urology	d.desai@toowoombaspecialists.com.au
236	Urologist	Dheaa Al-Rammahi	EAU	dheaa.alrammahi@gmail.com
237	Urologist	Di Marco Giulia	Università degli Studi di Modena e Reggio Emilia	giuliadimarco.5@gmail.com
238	Urologist	Diaa-Eldin Taha Mohamed	Lecturer of Urology, Faculty of medicine, Kafrelsheikh university	drdiaaeldin@gmail.com
239	Urologist	Dickon Hayne	UWA Medical School, University of Western Australia, Perth	dickon.hayne@uwa.edu.au
240	Urologist	Dimitar Mihaylov Tsarov	urologist	dtsarov@gmail.com
241	Urologist	Dimitrios Moschonas	Royal Surrey NHS Foundation Trust	dimitrios.moschonas@nhs.net
242	Urologist	Dimitrios Papanikolaou	Urology Department, Royal Surrey County Hospital	dimpapanikolaou18@gmail.com
243	Urologist	Dinesh K Agarwal	Royal Melbourne Hospital	dineshagarwal@bigpond.com
244	Urologist	Dinh Phuong Thao	Urology dep. FNM	Phuongtha.dinh@fnmotol.cz
245	Urologist	Dixon Teck Sing Woon	Austin Health, Victoria, Australia	dixon.woon@gmail.com
246	Urologist	Dominik Charles Högger	Departement of Urology, University Hospital of Zurich, Switzerland	dohoegger@gmail.com
247	Urologist	Dorjan Huqi	Urology Departament, Central Hospital of Bolyano, Italy	dorjan.huqi@gmail.com
248	Urologist	Drew Phillips	University of British Columbia	drew18phillips@gmail.com
249	Urologist	Edoardo Agostini	Polytechnic University of Marche	edoardo.agostini4@gmail.com
250	Urologist	Edouard Jarry	University Hospital of Lille	edouard.jarry@chu-lille.fr
251	Urologist	Edward Calleja	East Sussex healthcare trust	Edward.calleja@nhs.net
252	Urologist	Edward Mains	RCSEd	edward.mains@nhslothian.scot.nhs.uk
253	Urologist	EDWARD PANG JIAN XU	NATIONAL HEALTHCARE GROUP SINGAPORE	edwardpjx@gmail.com
254	Urologist	Edward Rowe	Bristol Urological Institute, North Bristol NHS Trust	Edward.Rowe@nbt.nhs.uk
255	Urologist	Eila C. Skinner	Department of Urology, Stanford University	skinnere@stanford.edu
256	Urologist	Elaine Lee	Western Health	elainelee82@gmail.com
257	Urologist	Elena Lievore	Department of Urology, European Institute of Oncology (IEO) IRCCS, Milan, Italy.	elena.lievore01@gmail.com
258	Urologist	Elena Seguí-Moya	Hospital General de Villarrobledo, Albacete	elenaseguimoya@gmail.com
259	Urologist	Elena Stojkova Gafner	Urology	Famgafner@outlook.com
260	Urologist	Elisabetta Costantini	University of Perugia Italy	elisabetta.costantini@unipg.it
261	Urologist	Ella Doerge	Northwest Permanente; Portland, Oregon, USA	elladoerge@gmail.com
262	Urologist	Elliot Anderson	The Royal Melbourne Hospital	elliotpeteranderson@gmail.com
263	Urologist	Emanuela Trenti	Department of Urology, Hospital of Bolzano (SABES-ASDAA), Bolzano-Bozen, Italy	emanuela.trenti@sabes.it
264	Urologist	Emefa Kporku	RACS	emailemefa@gmail.com
265	Urologist	Emilia Labocetta	urologist	labocetta@gmail.com
266	Urologist	Enrico Checcucci	IRCCS Candiolo Cancer Institute	checcu.e@hotmail.it
267	Urologist	Enrique Redondo Gonzalez	Urology Service Hospital Clínico Universitario San Carlos. Madrid. Spain	enrique.redondo@salud.madrid.org
268	Urologist	Eric R. Midenberg	Department of Urology, Emory University	ericmidenberg@gmail.com
269	Urologist	Ernest Kaufmann	University Hospital Zurich	ernest.kaufmann@usz.ch
270	Urologist	Ersin Köseoğlu	Department of Urology, Koç University, Istanbul, Türkiye	ekoseoglu@kuh.ku.edu.tr
271	Urologist	Esther MK Wit	urologist	e.wit@nki.nl
272	Urologist	Estibaliz Jimenez Alcaide	Urology Department. Hospital Universitario Fundación Alcorcón. Madrid. Spain	estibaliz.jimenez@salud.madrid.org
273	Urologist	Eugenio Bologna	"Sapienza" University, Rome, Italy	bologna.eugenio@gmail.com
274	Urologist	Eva Van Bos	Resident urology by KULeuven	evavanbos@gmail.com
275	Urologist	Evangelos Liatsikos	University Hospital of Patra, Greece	liatsikos@yahoo.com
276	Urologist	Evanguelos Xylinas	Bichat-Claude Bernard Hospital, APHP, Paris Cité University, Paris, France	evanguelos.xylinas@aphp.fr
277	Urologist	Evi Comploj	Department of Urology, Hospital of Bolzano (SABES-ASDAA), Bolzano-Bozen, Italy	evi.comploj@sabes.it
278	Urologist	Fabian Falkenbach	Martini-Klinik am UKE	falkenbach@me.com
279	Urologist	Fabian P. Stangl	University Hospital Bern, Department of Urology	fabian.stangl@alumni.pmu.ac.at
280	Urologist	FABIO CARVALHO VICENTINI	BRIGADEIRO HOSPITAL	FABIO@DRFABIOVICENTINI.COM.BR
281	Urologist	Fabio Traunero	University of Trieste	fabio.tra92gmail.com
282	Urologist	Fabio Zattoni	Department of Surgical, Oncological and Gastroenterological Sciences-Urological Clinic, University of Padua, Padua, Italy	fabio.zattoni@unipd.it
283	Urologist	Fabrizio Di Maida	Department of Experimental and Clinical Medicine, University of Florence - Unit of Oncologic Minimally-Invasive Urology and Andrology, Careggi Hospital, Florence, Italy	fabridima90@gmail.com
284	Urologist	Fairleigh Reeves	Guys and St Thomas' NHS Foundation Trust	fairleighr@gmail.com
285	Urologist	Faisal Nawaz	University Hospitals of Derby and Burton	faisal.nawaz@nhs.net
286	Urologist	Fakhri Rahman	Cipto Mangunkusumo Hospital	rahman.fakhri@gmail.com
287	Urologist	Fawad ARIF	NHS England (James Cook University Hospital, Middlesbrough)	drfawad@yahoo.com
288	Urologist	Federico Piramide	San Luigi Gonzaga Hospital, Department of Urology, Orbassano (Turin)	federico.piramide@gmail.com
289	Urologist	Felipe Guimarães Pugliesi	Hospital Brigadeiro, São Paulo, São Paulo, Brasil.	felipepugliesi@yahoo.com.br
290	Urologist	Felix Moltzahn	Urologist	felix.moltzahn@hin.ch
291	Urologist	Felix Preisser	Department of Urology, University Hospital Frankfurt am Main, Germany	felixpreisser@gmx.de
292	Urologist	Fernando Gómez	Department of Urology, Instituto Cirugía Urológica Avanzada (ICUA), Madrid, Spain	fgomsan@gmail.com
293	Urologist	Fernando Korkes	Department of Urology, Centro Universitário FMABC	fkorkes@gmail.com
294	Urologist	Fernando Secin	Servicio de Urología, Centro de Educación Médica e Investigaciones Clínicas "Norberto Quirno" (CEMIC).	fsecin@yahoo.com
295	Urologist	Filip Ameye	Urology Department, AZ Maria Middelares Ghent, Belgium	filip.ameye@azmmsj.be
296	Urologist	Filippo Maria Turri	AOU Modena	fm.turri@gmail.com
297	Urologist	Findlay MacAskill	Guy's and St Thomas' NHS Foundation Trust	findlay.macaskill@gstt.nhs.uk
298	Urologist	Finlay Macneil	Central Coast NSW	findoc@bigpond.com
299	Urologist	Fiona Wu	Department of Urology, National University Hospital (NUH) - Singapore	fiona_wu@nuhs.edu.sg'
300	Urologist	Firtantyo Adi Syahputra	Pertamina Central Hospital Jakarta	dokter.tio@gmail.com
301	Urologist	Flavia Proietti	University of Rome La Sapienza- Dept of Urology	Flavia.proietti@ifo.it
302	Urologist	Flavio Lobo Helwein	Associate Professor at Federal University of Santa Catarina, Brazil	flavio.lobo@gmail.com
303	Urologist	Flavio Vasconcelos Ordones	Department of Urology Tauranga Hospital New Zealand.	fvordones@gmail.com
304	Urologist	Florian Beraud	CHRU Lille, Hopital Claude Huriez, France	florian.beraud85@gmail.com
305	Urologist	Florian Roghmann	Department of Urology, Ruhr-University Bochum, Marien Hospital Herne	f.roghmann@gmail.com
306	Urologist	Florian Wagenlehner	Justus Liebig University Giessen, Germany. Clinic for Urology, PEdiatric Urology and Andrology	florian.wagenlehner@chiru.med.uni-giessen.de
307	Urologist	Folchini Decio Maria	General regional hospital of Bolzano - Bozen (IT)	deciomaria.folchini@sabes.it
308	Urologist	Francesca Kum	King's College London	francesca.kum@gmail.com
309	Urologist	Francesca Vedovo	Dept. of Urology, Azienda Sanitaria Universitaria Giuliano Isontina, Trieste	francesca.vedovo@gmail.com
310	Urologist	Francesco Barletta	Unit of Urology/Division of Oncology, URI, IRCCS Ospedale San Raffaele, Milano, Lombardia, Italy	barletta.francesco@hsr.it
311	Urologist	Francesco Claps	Department of Urology, Instituto Valenciano de Oncologia Fundacion, Carrer del Professor Beltrán Báguena, 8, Campanar, 46009 Valencia, (Spain); Oncological Urology, Veneto Institute of Oncology (IOV) IRCCS, Padua, Gattamelata 46 street, 35128 - Padua (Italy).	claps.francesco@gmail.com
312	Urologist	Francesco Esperto	Campus Biomedico University of Rome	francescoesperto@gmail.com
313	Urologist	Francesco Passaro	Department of Urology, Istituto Nazionale Tumori IRCCS Fondazione G. Pascale, Naples, Italy.	francescopassaro1996@gmail.com
314	Urologist	Francesco Pellegrino	Division of Oncology/Unit of Urology, IRCCS San Raffaele Hospital, Urological Research Institute, Milan, Italy	pellegrino.francesco@hsr.it
315	Urologist	Francesco Porpiglia	IRCCS Candiolo Cancer Institute	porpiglia@libero.it
316	Urologist	Francesco Tedesco	Campus Bio-Medico University of Rome	francesco.tedesco@unicampus.it
317	Urologist	Francisca Larenas Huguet	Universidad de Chile	fran.larenas@gmail.com
318	Urologist	Francisco Lopez	Pontificia Universidad Católica de Chile, Santiago, Chile	dr.jflopezj@gmail.com
319	Urologist	Frank Peter Berger	Universitätsklinikum Halle (Saale), Klinik für Urologie, Ernst-Grube-Straße 40, 06120 Halle // Universitätsklinikum Jena, Klinik für Urologie; Am Klinikum 1, 07747 Jena	Frank.berger@uk-halle.de
320	Urologist	Franz von Stauffenberg	Urology	franz.vonstauffenberg@usz.ch
321	Urologist	Frédéric D. Birkhäuser	Urologie St. Anna, Lucerne, Switzerland	frederic.birkhaeuser@hin.ch
322	Urologist	Frederik Wessels	Department of Urology and Urological Surgery, University Medical Center Mannheim, Medical Faculty Mannheim of Heidelberg University, Germany	frederik.wessels@umm.de
323	Urologist	Fredrik Liedberg	Department of Urology, Skåne University Hospital, Malmö, Sweden	fredrik.liedberg@med.lu.se
324	Urologist	Friedrich-Carl von Rundstedt	Department of Urology, HELIOS University Hospital Wuppertal, Germany	Friedrich-Carl.VonRundstedt@uni-wh.de
325	Urologist	Furat Abd Ali	UK-OWL, Campus Klinikum Lippe, Department of Urology,	Furat.AbdAli@klinikum-lippe.de
326	Urologist	G.Georgiadis	office urology	g.georgiadis@mail.gr
327	Urologist	Gabriel Faria-Costa	Department of Urology, Unidade Local de Saúde de Matosinhos	gabrielfc60@gmail.com
328	Urologist	Gabriele Tuderti	Uro-oncology Program, IRCCS “Regina Elena” National Cancer Institute	gabriele.tuderti@gmail.com
329	Urologist	Gallina Sebastian	AOUI Azienda Ospedaliera Universitaria Integrata Verona	sebastiangallina90@gmail.com
330	Urologist	Gallus B. Ineichen	Inselspital Bern	gallusbeatus.ineichen@insel.ch
331	Urologist	Gautier Marcq	Urology department, Claude Huriez Hospital, CHU Lille, F-59000 Lille, France	gautier.marcq@chu-lille.fr
332	Urologist	Geert De Naeyer	Azorg Hospital Aalst, Belgium	geertdenaeyer@yahoo.com
333	Urologist	Geoff Coughlin	Wesley Urology Clinic, The Wesley Hospital, Brisbane, Queensland, Australia.	reception@geoffcoughlin.com.au
334	Urologist	George Lee Martin	Parkview hospital	Gelmarti2@yahoo.com
335	Urologist	George Thalmann	Department of Urology, Inselspital Bern, Switzerland	george.thalmann@insel.ch
336	Urologist	Georgi Guruli	VCU Health	georgi.guruli@vcuhealth.org
337	Urologist	Gerald Bastian Schulz	Ludwig Maximillian University, Munich, Germany	Gerald.Schulz@med.uni-muenchen.de
338	Urologist	Geraldine Cancel-Tassin	Hôpital Tenon, Hôpitaux Universitaires de l'Est Parisien, APHP-Sorbonne Université (CeRePP)	g.cancel@cerepp.org
339	Urologist	Gerard Grobler	Stellenbosch University - Urology Registrar	gerard.grobler@gmail.com
340	Urologist	Giacomo Gallo	EAU	giackigallo@gmail.com
341	Urologist	Giacomo Maria Pirola	Urology Department, San Giuseppe Hospital, Multimedimedica Group, Milan, Italy.	gmo.pirola@gmail.com
342	Urologist	Gianluca Giannarini	Santa Maria della Misericordia University Hospital, Udine, Italy	gianluca.giannarini@hotmail.it
343	Urologist	Gianluca Spena	Department of Urology, Istituto Nazionale Tumori IRCCS Fondazione G. Pascale, Naples, Italy.	spena.dr@gmail.com
344	Urologist	Gideon Adam Blecher	Lecturer, Monash University. Melbourne, Australia	gideon.blecher@monash.edu
345	Urologist	Gideon Ptasznik	PeterMacCallum Cancer Centre + Monash University	gptasz@gmail.com
346	Urologist	Giorgio Mazzon	San Bassiano Hospital	giorgiomazzon83@gmail.com
347	Urologist	Giovanni Cacciamani	USC Institute of Urology and Catherine and Joseph Aresty Department of Urology, Keck School of Medicine, University of Southern California, Los Angeles, CA, USA;	Giovanni.Cacciamani@med.usc.edu
348	Urologist	Giovanni Drocchi	Clinica Urologica - Università di Sassari	g.drocchi@hotmail.it
349	Urologist	Giovanni Liguori	Dept. of Urology, Azienda Sanitaria Universitaria Giuliano Isontina, Trieste	gioliguori33@gmail.com
350	Urologist	Giovanni Mazzucato	Azienda Ospedaliera Universitaria Integrata Verona	gio.mazzucato@gmail.com
351	Urologist	Girish Kulkarni	Department of Surgery, Division of Urology, University Health Network - Princess Margaret Cancer Centre, University of Toronto	girish.kulkarni@uhn.ca
352	Urologist	Giulia D'Ippolito	policlinico tor vergata	giuliadippolito@gmail.com
353	Urologist	Giulia Garelli	Doctor	Giulia.garelli89@gmail.com
354	Urologist	Giulio Patruno	AO San Giovanni Addolorata, Rome, Italy	g.patruno@gmail.com
355	Urologist	Giuseppe Chiacchio	Marche Polytechnic University - Urology	gipeppo1@gmail.com
356	Urologist	Giuseppe Reitano	Urology resident	pepperei95@gmail.com
357	Urologist	Giuseppe Simone	IRCCS "Regina Elena" National Cancer Institute, Uro-Oncology Program, Department of Urology	giuseppe.simone@ifo.it
358	Urologist	Giuseppe Stella	Università di Modena e Reggio Emilia	giuseppe93.stella@libero.it
359	Urologist	Glenn lamers	University hospitals Leuven, Belgium	lamers.glenn@gmail.com
360	Urologist	Goh Yen Seow Benjamin	Department of Urology, National University Hospital, Singapore	benjamin_ys_goh@nuhs.edu.sg
361	Urologist	Gokhan Calik	Istanbul Medipol University, Faculty of Medicine, Department of Urology	gcalik@medipol.edu.tr
362	Urologist	Gokul Vignesh KANDASWAMY	Swansea Bay University Health Board	gokul.kandaswamy@wales.nhs.uk
363	Urologist	Graemiger Michelle Anja Helene	Urologist	michelle.gramiger@rhne.ch
364	Urologist	Greg Shaw	University College Hospital London	gregshaw@nhs.net
365	Urologist	Gregory Nason	Mater Misericordiae University Hospital, Dublin 7, Ireland	gregorynason@mater.ie
366	Urologist	Guglielmo Mantica	Department of Urology, Policlinico San Martino Hospital, University of Genova, Genova, Italy	guglielmo.mantica@gmail.com
367	Urologist	Guillaume Ploussard	La Croix du Sud Hospital	dr.gploussard@gmail.com
368	Urologist	Günter Niegisch	1. Department of Urology, University Hospital and Medical Faculty, Heinrich-Heine-University, Düsseldorf, Germany; 2. Centre for Integrated Oncology (CIO) Düsseldorf, CIO Aachen-Bonn-Cologne-Düsseldorf, Düsseldorf, Germany	guenter.niegisch@med.uni-duesseldorf.de
369	Urologist	Guram Karazanashvili	Department of Urology, Mundakkayam Medical Trust (MMT) Hospital (India)	garazanashvili@gmail.com
370	Urologist	Gus Miranda	USC Institute of Urology and Catherine and Joseph Aresty Department of Urology, Keck School of Medicine, University of Southern California, Los Angeles, CA, USA;	gmiranda@med.usc.edu
371	Urologist	Gustavo Franco Carvalhal	PUCRS	gcarvalhal@terra.com.br
372	Urologist	Gustavo Marcelo Caleffi Ariete	Hospital Brigadeiro	gustavoarietemed@gmail.com
373	Urologist	H. Veerman	Netherlands Cancer Institute	h.veerman@nki.nl
374	Urologist	H.G. van der Poel	Netherlands Cancer Institute	h.vd.poel@nki.nl
375	Urologist	Hadi Mostafaei	Comprehensive Cancer Center Vienna	hadimosta@gmail.com
376	Urologist	Hanna Saskia Menold	Department of Urology, University Medical Center Mannheim	hanna.menold@hotmail.com
377	Urologist	Hans Veerman	Netherlands Cancer Institute - Antoni van Leeuwenhoek Hospital	h.veerman@nki.nl
378	Urologist	Hans-Peter Schmid	Department of Urology, University of St. Gallen, Switzerland	hans-peter.schmid@kssg.ch
379	Urologist	Harris Hassan Qureshi	SIUT	Dr_hhq@live.com
380	Urologist	Hebe Gomes	Man's Hospital	hebegomes@hotmail.com
381	Urologist	Heidi Tempest	Oxford University Hospitals	heidi.tempest@ouh.nhs.uk
382	Urologist	Henning Bahlburg	Department of Urology, Marienhospital Herne	henning.bahlburg@elisabethgruppe.de
383	Urologist	Henry Woo	Australian National University	hwoo@urologist.net.au
384	Urologist	Henry Yen-Cheng Pan	The Royal Melbourne Hospital	henry.yc.pan@gmail.com
385	Urologist	HERMIEU Nicolas	Department of Urology, Bichat Claude Bernard Hospital, University of Paris, France	nicolas.hermieu@hotmail.fr
386	Urologist	Herney Andres Garcia-Perdomo MD MSc EdD PhD FACS	Division of Urology/Urooncology. Department of Surgery. School of Medicine. Universidad del Valle. Cali, Colombia	herney.garcia@correounivalle.edu.co
387	Urologist	Hielke Martijn de Vries	Netherlands Cancer Institute - Antoni van Leeuwenhoek Hospital	hm.d.vries@nki.nl
388	Urologist	Ho Yee Tiong	National University Hospital	surthy@nus.edu.sg
389	Urologist	Homi Zargar	Department of Urology, Western Health, Footscray, Melbourne, Australia	homi.zargar@gmail.com
390	Urologist	Hong Hong Huang	Department of Urology, Singapore General Hospital	huang.hong.hong@sgh.com.sg
391	Urologist	Horninger Wolfgang	Urologist	wolfgang.horninger@tirol-kliniken.at
392	Urologist	Hsiang Ying Lee	Department of Urology, Kaohsiung Medical University Hospital, Kaohsiung Medical University, Kaohsiung, Taiwan	ashum1009@hotmail.com
393	Urologist	Hsin-Chih Yeh	Department of Urology, Kaohsiung Medical University Hospital, Kaohsiung, Taiwan	patrick1201.tw@yahoo.com.tw
394	Urologist	Hugo Otaola Arca	Clínica Alemana	hugotaolarca@hotmail.com
395	Urologist	Humke Clara	Uniklinik Frankfurt; Urologie	clara.humke@t-online.de
396	Urologist	Ian Vela	Princess Alexandra Hospital	Ian.Vela@health.qld.gov.au
397	Urologist	Ibrahim Hacibey	Bagcilar Training and Research Hospital, Department of Urology	drihacibey@gmail.com
398	Urologist	Idir OUZAID	Bichat-Claude Bernard Hospital, APHP, Paris Cité University, Paris, France	idir.ouzaid@aphp.fr
399	Urologist	Ignacio Puche-Sanz	Hospital Universitario Virgen de las Nieves (HUVN). Departament of Urology. Instituto de Investigación Biosanitaria ibs. GRANADA. Granada. Spain.	nacho.puchesanz@gmail.com
400	Urologist	Ijeoma Chibuzo	Stockport NHS foundation Trust	ijeomanc2002@yahoo.com
401	Urologist	Ilaria Lucca	Department of Urology, Lausanne University Hospital, Lausanne, Switzerland	ilaria.lucca@chuv.ch
402	Urologist	Ilgar AKBAROV	Leitender Arzt, Kantonspital Olten/ Bürgerspital Solothurn, Solothurner Spitäler, Schweiz	dr_akbarov@yahoo.com
403	Urologist	Immanuel Augustin Oppolzer	Urologist	immanuel.oppolzer@gmx.de
404	Urologist	Inderbir Gill	USC Institute of Urology and Catherine and Joseph Aresty Department of Urology, Keck School of Medicine, University of Southern California, Los Angeles, CA, USA;	gillindy@gmail.com
405	Urologist	Ioannis Manolitsis	2nd Department of Urology, National and Kapodistrian University of Athens, Sismanogleio General Hospital, Athens, Greece	giannismanolit@gmail.com
406	Urologist	Isabel Brinkmann	LMU Urology	isabel.brinkmann@med.uni-muenchen.de
407	Urologist	Isabel Hughes	Stockport NHS foundation Trust	isabel.hughes2@mhs.net
408	Urologist	Isabell Rektorik	urologist	isabell.rektorik@hin.ch
409	Urologist	Isabella Greco	Department of Urology, Instituto Cirugía Urológica Avanzada (ICUA), Madrid, Spain	isabella-greco@live.it
410	Urologist	Isabella Williams	RMH	isabella.williams@hotmail.com
411	Urologist	J. Alfred Witjes	Radboud University Medical Center	fred.witjes@radboudumc.nl
412	Urologist	J.B. Ringia	Netherlands Cancer Institute	j.ringia@nki.nl
413	Urologist	Joost Marijn Blok	Netherlands Cancer Institute	joostblok@gmail.com
414	Urologist	Jada Kapoor	Austin Health	jadakapoor28@live.com
415	Urologist	Jagdeesh N Kukarni	Department of Urology, Bombay Hospital Institute of Medical Sciecnes, Mumbai, India	jnkulkarni@gmail.com
416	Urologist	Jakob Klemm	Department of Urology, University Medical Center Hamburg-Eppendorf, Hamburg, Germany	jakob.klemm@gmx.net
417	Urologist	James Catto	University of Sheffield	j.catto@sheffield.ac.uk
418	Urologist	James Peter Blackmur	University of Edinburgh/NHS Lothian	james.blackmur@nhs.scot
419	Urologist	James Porter	Swedish Medical Group, Seattle, WA, USA.	porter@swedishurology.com
420	Urologist	Jamie Kearsley	The Royal Melbourne Hospital	jamie.kearsley@urology.org.au
421	Urologist	Jamie Krishnan	NHS	jamiekrishnan@hotmail.co.uk
422	Urologist	Jan Philipp Radtke	University Hospital Düsseldorf, Department of Urology	radtke.janphilipp@gmail.com
423	Urologist	Jan-Wiebe Korstanje	Department of Urology, Erasmus MC Cancer Institute, Rotterdam, The Netherlands.	j.korstanje@erasmusmc.nl
424	Urologist	Jonas Jarczyk	Uro	Jonas.Jarczyk@umm.de
425	Urologist	Jas Singh	The University of Texas MD Anderson Cancer Center	jas.singh62@gmail.com
426	Urologist	Jasamine Coles-Black	Austin Health Department of Surgery, The University of Melbourne	JasamineCB@gmail.com
427	Urologist	Jasmine Lane	Stockport NHS Foundation Trust	jasmine.r.lane.1992@gmail.com
428	Urologist	Jason Ooi	Department of Urology, Western Health, Footscray, Melbourne, Australia	drjasonooi@gmail.com
429	Urologist	Javed Burki	Medway NHS Foundation Trust	javed.burki@nhs.net
430	Urologist	Jay Atkinson	Belfast City Hospital	drjayatkinson@gmail.com
431	Urologist	Jay B. Shah	Department of Urology, Stanford University	jbshah@stanford.edu
432	Urologist	Jay D. Raman	Penn State Health	jraman@pennstatehealth.psu.edu
433	Urologist	Je Song Shin	Glasgow Royal Infirmary	jesong.shin@nhs.scot
434	Urologist	Jean de la Rosette	Istanbul Medipol University	j.j.delarosette@gmail.com
435	Urologist	Jean Luc Hoepffner	Urology Department, Clinique Saint Augustin, Bordeaux, France	dr.jlhoepffner@wanadoo.fr
436	Urologist	Jeffrey J Leow	Department of Urology, Tan Tock Seng Hospital, National Healthcare Group, Singapore, Singapore; Lee Kong Chian School of Medicine, Nanyang Technological University, Singapore, Singapore; Yong Loo Lin School of Medicine, National University of Singapore, Singapore, Singapore.	jeffrey.leow@gmail.com
437	Urologist	Jennifer Xu	Melbourne Health	jenxmu@gmail.com
438	Urologist	Jens Rassweiler	Department of Urology SLK Kliniken Heilbronn, Germany	jens.rassweiler@slk-kliniken.de
439	Urologist	Jeremy Goad	Department of Urology, St Vincent's Hospital Fitzroy, Melbourne, Victoria, Australia	jeregoad@bigpond.net.au
440	Urologist	Jeremy Yuen-Chun TEOH	S.H. Ho Urology Centre, Department of Surgery, Prince of Wales Hospital, The Chinese University of Hong Kong, Hong Kong.	jeremyteoh@surgery.cuhk.edu.hk
441	Urologist	Jia-Lun Kwok	Associate Consultant, Department of Urology, Tan Tock Seng Hospital, Singapore	drjialun.kwok@gmail.com
442	Urologist	Jitendra Jagtap	Consultant Urologist, FRCS(Glasgow)	drjitendrajagtap@gmail.com
443	Urologist	Joachim Noldus	Ruhr-University Bochum, Marien Hospital Herne, Hölkeskampring 42, 44625 Herne, Germany	joachim.noldus@rub.de
444	Urologist	JOÃO JORGE SAAB FILHO	MÉDICO - IAMSPE	jjsaab03@hotmail.com
445	Urologist	Johan Renaldo	dr. Soetomo General Academic Hospital	joeurologi@gmail.com
446	Urologist	John Piedad	Hertfordshire and Bedfordshire Urological Cancer Centre, Department of Urology, Lister Hospital, ENHT Teaching NHS Trust, UK	john.piedad@nhs.net
447	Urologist	John Sfakianos	Icahn School of Medicine at Mount Sinai	-
448	Urologist	John Yaxley	Wesley Urology Clinic, The Wesley Hospital, Brisbane, Queensland, Australia.	john@wesleyurologyclinic.com.au
449	Urologist	Jonathan Aning	Bristol Urological Institute, North Bristol NHS Trust	jonathan.aning@nbt.nhs.uk
450	Urologist	Jonathan McCafferty	The Royal Melbourne Hospital, Melbourne, VIC, Australia	jonathanmccafferty@gmail.com
451	Urologist	Jonathan Noel	Guy's and St Thomas' Hospital Foundation Trust	dr.jnoel@gmail.com
452	Urologist	Jonathan O'Brien	Royal Melbourne Hospital	jonathan.s.obrien@gmail.com
453	Urologist	Jonathan Vollemaere	University of Homburg-Saar, Germany	jonathan.vollemaere@uks.eu
454	Urologist	Joost L. Boormans	Department of Urology, Erasmus MC Cancer Institute, Rotterdam, The Netherlands.	j.boormans@erasmusmc.nl
455	Urologist	Jordi Stira	Resident doctor at Sant'Andrea Hospital, Rome, Italy	jstira95@gmail.com
456	Urologist	Jörg Beyer	Department of Oncology, Inselspital Bern, Switzerland	joerg.beyer@insel.ch
457	Urologist	Jorge Díaz-Méndez	Fundación Arturo López Pérez, Santiago, Chile	jorge.diaz@falp.org
458	Urologist	Joris Vangeneugden	Department of Urology, ERN eUROGEN accredited center, Ghent University Hospital, Ghent, Belgium AND Department of Human Structure and Repair, Faculty of Medicine and Health Sciences, Ghent University, Ghent, Belgium	joris.vangeneugden@hotmail.com
459	Urologist	José Agustín López González	Hospital Universitary Doctor Peset	joseagustin.lgonzalez@gmail.com
460	Urologist	José Antonio Herranz Yagüe	José Antonio Herranz Yagüe	joseherranz@hotmail.com
461	Urologist	José Ignacio Nolazco	Hospital Universitario Austral	jnolazco@hospitalaustral.edu
462	Urologist	Joseph G. Cheaib	Department of Urology, James Buchanan Brady Urological Institute, Johns Hopkins University School of Medicine, Baltimore, Maryland, USA	jcheaib1@jhu.edu
463	Urologist	Joseph Ischia	Department of Urology, Austin Health, Melbourne, Victoria, Australia.	ischiajj@gmail.com
464	Urologist	Joseph Zabell	University of Minnesota	Zabe0034@umn.edu
465	Urologist	Juan Boronat	Hospital Universitario de Getafe	juanboronatc@gmail.com
466	Urologist	Juan Gómez Rivas	Hospital Clínico San Carlos	juangomezr@gmail.com
467	Urologist	Juliane Putz	University Hospital Carl Gustav Carus Dresden	juliane.putz@uniklinikum-dresden.de
468	Urologist	Julien Maillard	Division of Anesthesiology, Geneva University Hospitals	juma@hug.ch
469	Urologist	JULIO CESAR GONZALEZ BRAMBILA	SOCIEDAD MEXICANA DE UROLOGIA	drglezb@gmail.com
470	Urologist	Justin S Peters	royal melbourne hospital	jspeters@netspace.net.au
471	Urologist	Kan Panyapinitnugoon	Faculty of Medicine Ramathibodi Hospital, Mahidol University	gun_ner71@hotmail.com
472	Urologist	Kanesh Kumaran Seevalingam	Fellow in Urology, University Of Malaya, Malaysia	kaneshk@ummc.edu.my
473	Urologist	Kant Buengsuchonsoontorn	Division of Urology, Faculty of Medicine Ramathibodi Hospital, Mahidol University	kant.bueng@gmail.com
474	Urologist	Kapil Chaudhary	Urology center, Ambala, India	kapil.doc19@gmail.com
475	Urologist	Kapil Sethi	St Vincent's Health, Melbourne, Australia	drkapilsethi@gmail.com
476	Urologist	Karel Decaestecker	Department of Urology, AZ Maria Middelares, Ghent, Belgium	Karel.Decaestecker@uzgent.be
477	Urologist	Karl Tully	Ruhr-University Bochum	karlh.tully@gmail.com
478	Urologist	Karl-Dietrich Sievert	UK-OWL, Campus Klinikum Lippe, Department of Urology	kd_sievert@hotmail.com
479	Urologist	Karl-Friedrich Kowalewski	Department of Urology, University Medical Center Mannheim	karl.kowalewski@gmail.com
480	Urologist	Katharina Boehm	Department of urology, University hospital Carl Gustav Carus, Dresden, Germany	katharina.boehm2@uniklinikum-dresden.de
481	Urologist	Katharina Kuhlencord	Urology	k.Kuhlencord@gmail.com
482	Urologist	Katy-Louise Whelan	Guy's Hospital	katylouisewhelan@hotmail.co.uk
483	Urologist	Kawa Omar	Guy's and St Thomas' Hospital Foundation Trust	kawa.omar@gstt.nhs.uk
484	Urologist	Kay-Seong Ngoo	FRCS (Urol)	ksngoo@hotmail.com
485	Urologist	Kees Hendricksen	Netherlands Cancer Institute	k.hendricksen@nki.nl
486	Urologist	Keiichiro Mori	The Jikei University School of Medicine	morikeiichiro29@gmail.com
487	Urologist	Kelly K. Bree, MD	The University of Texas MD Anderson Cancer Center	KBree@mdanderson.org
488	Urologist	Ken Chow	University of Melbourne	ken.chow@me.com
489	Urologist	Kenji Zennami	Fujita Health University	zenkens531222@gmail.com
490	Urologist	Kenneth Chen	Department of Urology, Singapore General Hospital	kenneth.chen@singhealth.com.sg
491	Urologist	Kesch Claudia	University Hospital Essen	claudia.kesch@uk-essen.de
492	Urologist	Ketan K. Badani	Mount Sinai Health System	Ketanbadani@gmail.com
493	Urologist	Kevin Gerard Byrnes	University College Hospital London	byrneskg@gmail.com
494	Urologist	Kevin Koo	Department of Urology, Mayo Clinic, Rochester, Minnesota, USA	koo.kevin@mayo.edu
495	Urologist	Kevin Stritt	CHUV	kevin.stritt@chuv.ch
496	Urologist	Kheng Sit Lim	Singapore General Hospital	jayeliza@gmail.com
497	Urologist	Khoo Hau Chun	Hospital Canselor Tuanku Muhriz, Universiti Kebangsaan Malaysia	khc@ppukm.ukm.edu.my
498	Urologist	KIM L MORETTI	UNIVERSITY OF ADELAIDE	kim@theurologist.net.au
499	Urologist	Kimberely Chan	epartment of Urology, East and North Herts Teaching NHS Trust, Lister Hospital, Stevenage	kimberley.chan3@nhs.net
500	Urologist	Kirby R Qin	Austin Health	kirbyqin@gmail.com
501	Urologist	Kittikan Itthisan	Chaophraya Yommaraj Hospital, Suphanburi, Thailand	kittykanitthisan@gmail.com
502	Urologist	Kittinut Kijvikai	Ramathibodi Hospital, Mahidol University	kittinut@gmail.com
503	Urologist	Kittipong Chaowarat	Thai urology association	kchaowarat@gmail.com
504	Urologist	Kittisak Weerapolchai	Division of urology,Department of surgery,Royal Thai navy hospital,Bangkok,Thailand	Fightnavy@gmail.com
505	Urologist	Ko Ko Zayar Toe	Guy's and St' Thomas Hospital	Kokozayartoe@gmail.com
506	Urologist	Konstantinos Adamos	Mediteranean Private Hospital, Limasol, Cyprus	constantinos.adamos@gmail.com
507	Urologist	Kouji Izumi	Kanazawa University Hospital	azuizu2003@yahoo.co.jp
508	Urologist	Kris B. Prado	Department of Urology, Stanford University	kprado@stanford.edu
509	Urologist	Krüger Sara	Urology	sara.krueger@sabes.it
510	Urologist	Krzak Albert Patryk	Städtisches Klinikum Görlitz, Urologische Klinik	albert.krzak90@gmail.com
511	Urologist	Kun sirisopana	Division of Urology, Department of Surgery, Faculty of Medicine Ramathibodi Hospital, Mahidol University, Bangkok, Thailand	kunforstuff@gmail.com
512	Urologist	Kylie Yen-Yi Lim	Monash Health	kylielim7@gmail.com
513	Urologist	Lachlan Dodds	Department of Urology, Ballarat Base Hospital (BBH)	lachlan.dodds@ballaraturology.com.au
514	Urologist	Lara Rodriguez-Sanchez	Department of Urology, Institut Mutualiste Montsouris, Paris, France	lara.rodriguez-sanchez@imm.fr
515	Urologist	Laura Langendries	Azorg Hospital Aalst, Belgium	laura.langhendries@gmail.com
516	Urologist	Laura Susanna Mertens	the Netherlands Cancer Institute, Amsterdam, the Netherlands	l.mertens@nki.nl
517	Urologist	Laura Wiemer	Kranus Health	lauraelisawiemer@gmail.com
518	Urologist	Laurence Milner Harewood	Epworth Health Care	laurenceharewood@bigpond.com
519	Urologist	LAW Yu Xi Terence	Department of Urology, National University Hospital, National University Health System, Singapore	terencelaw83@gmail.com
520	Urologist	Lawrence H Kim	USANZ	lawrence.kim@sydney.edu.au
521	Urologist	Lazaros Tzelves	2nd Department of Urology, National and Kapodistrian University of Athens, Sismanogleion Hospital, Athens, Greece	lazarostzelves@gmail.com
522	Urologist	Lazarou Lazaros	Rafina health center	lazarou_laz@hotmail.com
523	Urologist	Leandro Siragusa	Department of Surgical Science, University of Rome Tor Vergata	leandros93@hotmail.it
524	Urologist	Leandro Blas	Kyushu University Hospital	blasstone@hotmail.com
525	Urologist	Leonardo Quarta	IRCCS Ospedale San Raffaele - Milan, Italy	leonardoquarta999@gmail.com
526	Urologist	Leslie Claire Licari	University of Rome La Sapienza- Dept of Urology	Leslieclaire.licari@uniroma1.it
527	Urologist	Leubet Yirga	Intern	Leubet.yirga@uk-essen.de
528	Urologist	Liang G Qu	Austin Health	dr.liang.qu@gmail.com
529	Urologist	Lodewikus P Vermeulen	Tauranga Urology	wikusvermeulen@hotmail.com
530	Urologist	Logan Briggs	Mayo Clinic Arizona, Department of Urologic Surgery	loganbriggs1@gmail.com
531	Urologist	Logan Zemp	Department of GU oncology, Moffitt Cancer Center	logan.zemp@moffitt.org
532	Urologist	Loïc Baekelandt	Department of Urology, University Hospitals Leuven, Leuven, Belgium	loic.baekelandt@uzleuven.be
533	Urologist	A. Lopatkin	Medical practice Moscow	a.lopatkin@mail.ru
534	Urologist	Lorena Rifa	Lorena Rifà Lapieza Medico adjunto urologia Sant Joan de Deu Fundació Althaia Manresa	Lrifa@althaia.cat
535	Urologist	Lorenzo Berti	Università degli Studi di Modena e Reggio Emilia	bertilorenzo@hotmail.com
536	Urologist	Lorenzo Dugato	specializing in urology	lorenzodugato@gmail.com
537	Urologist	Lorenzo Luciani	S. Chiara Regional Hospital	lorenzo_luciani@hotmail.com
538	Urologist	Lorine Haeuser	Department of Urology, Ruhr-University Bochum, Marien Hospital Herne	Lorine.Haeuser@ruhr-uni-bochum.de
539	Urologist	Loris Cacciatore	CAMPUS University of Medicine of Rome	loris.cacciatore@unicampus.it
540	Urologist	Louis Lacombe	Oncology Research program, CHU de Québec-Université Laval Research center and Cancer Research Center of Université Laval, Québec, QC, Canada; Department of Surgery, Faculty of Medicine, Université Laval, Québec, QC, Canada	louis.lacombe@crchudequebec.ulaval.ca
541	Urologist	Luca Afferi	Department of Urology, Luzerner Kantonsspital, Lucerne, Switzerland	luca.afferi@gmail.com
542	Urologist	Luca Antonelli	Urology	luca.antonelli.md@gmail.com
543	Urologist	Luca Ongaro	Department of Urology, Cattinara Hospital - ASUGI, University of Trieste, Italy	ongarluc@gmail.com
544	Urologist	Luca Orecchia	Urology Unit, Policlinico Tor Vergata University Hospital, Rome, Italy	luca.orecchia@hotmail.com
545	Urologist	Luca-Marie Meyer	University Hospital for Urology, Klinikum Oldenburg, Department of Human Medicine, Carl von Ossietzky University Oldenburg, Oldenburg, Germany	Lucameyer14@gmail.com
546	Urologist	Lucas Antonio Pereira do Nascimento	Hospital do Servidor Público Estadual de São Paulo	Lucaspnascimento94@gmail.com
547	Urologist	Lucas Arrais Chaves Nascimento	Residente	lucasacn@hotmail.com
548	Urologist	Lucas Landen	Resident UZ LEuven	lucas.landen@gmail.com
549	Urologist	Lucas R. Wiegand	University of South Florida, Tampa, Florida	lwiegand@usf.edu
550	Urologist	Luciano Gabriel Haiquel	Institut Mutualiste Montsouris	lucianohaiquel@gmail.com
551	Urologist	Luigi Ascalone	-	luigi.ascalone@spital.so.ch
552	Urologist	Luigi Candela	Division of Experimental Oncology/Unit of Urology, URI, IRCCS Ospedale San Raffaele, Milan, Italy; University Vita-Salute San Raffaele, Milan, Italy	candela.luigi@hsr.it
553	Urologist	Luigi Silvestri	Ospedale S.M.Goretti Asl Latina	lu_silve@hotmail.it
554	Urologist	Luis Enrique Ortega Polledo	Hospital Universitario Príncipe de Asturias, Alcalá de Henares, Madrid, Spain	leortegapolledo@gmail.com
555	Urologist	Luisa Egen	Department of Urology and Urological Surgery, University Medical Center Mannheim, Mannheim, Germany	luisa.egen@umm.de
556	Urologist	Lukas Alex Wernli	Kantonsspital Baselland	Lukas.wernli@ksbl.ch
557	Urologist	Lukas Lunger	Uro-Oncologist	lukas.lunger@tum.de
558	Urologist	Lukas Manka	Department of Urology, Academic Hospital Braunschweig, Braunschweig, Germany	lukasmanka@hotmail.com
559	Urologist	Lukas Peter	Oberarzt i.V. Urologie KSSG	lukas.p@hotmail.com
560	Urologist	Luke Parkes	Junior Clinical Fellow at Guy's and St Thomas' Foundation Trust	luke.parkes@gstt.nhs.uk
561	Urologist	Lydia Johns Putra	Department of Urology, Ballarat Base Hospital (BBH)	LydiaJ@ballaraturology.com.au
562	Urologist	M Hammad Ather	Aga Khan University	hammad.ather@aku.edu
563	Urologist	M.J. Hagens	Netherlands Cancer Institute	m.hagens@nki.nl
564	Urologist	M.R. van Balken	Rijnstate Hospital, Arnhem, The Netherlands	mvanbalken@rijnstate.nl
565	Urologist	Madeleine Wengi	Kantonsspital St Gallen	madeleine.wengi@kssg.ch
566	Urologist	Madlen Marie Elisabeth Kasten	Kantonsspital St. Gallen	madlenkasten@gmx.ch
567	Urologist	Mahmoud Laymon	Urology Department, Urology and Nephrology Center, Mansoura University Faculty of Medicine, Mansoura 35516, Egypt.	dr_mahmoudlaymon@yahoo.com
568	Urologist	Mahmoud Nosseir	Stockport NHS Foundation Trust	mahmoud.nosseir@doctors.org.uk
569	Urologist	Maier Elisabeth	Urologist	Elisabeth.maier1@klinikum-muenchen.de
570	Urologist	MALIK HAJIDAE	Faculty of Medicine Ramathibodi Hospital, Mahidol University	malik_hub@hotmail.com
571	Urologist	Malin Nientiedt	Department of Urology and Urosurgery, University Medical Centre Mannheim, University of Heidelberg	malin.nientiedt@umm.de
572	Urologist	Mallikarjuna Chiruvella	Asian institute of Nephrology and Urology, Hyderabad, India	mallikuro7@gmail.com
573	Urologist	Malte W. Vetterlein	Department of Urology, University Medical Center Hamburg-Eppendorf, Hamburg, Germany	malte.vetterlein@gmail.com
574	Urologist	Manapol Rujithamkul	Ramathibodi Hospital	manapol_22@hotmail.com
575	Urologist	Manish I. Patel	Specialty of Surgery University of Sydney and Westmead Hospital, Westmead, NSW Australia	manish.patel@sydney.edu.au
576	Urologist	Manu Joris	Urology	manu.joris@student.kuleuven.be
577	Urologist	Mara Koelker	Department of Urology, University Medical Center Hamburg-Eppendorf, Hamburg, Germany	mara.koelker@gmail.com
578	Urologist	Marc Furrer	Department of Urology, Inselspital Bern, Switzerland; Department of Urology, Solothurner Spitäler AG, Kantonsspital Olten and Bürgerspital Solothurn, Switzerland	marc.furrer@spital.so.ch
579	Urologist	Marcelo Langer Wroclawski	Hospital Israelita Albert Einstein	urologia.marcelo@gmail.com
580	Urologist	Marcio Covas Moschovas	AdventHealth Global Robotics Institute, Celebration, FL, 34747	marciourology@gmail.com
581	Urologist	Marco Moschini	Urologist	marco.moschini87@gmail.com
582	Urologist	Marco Notarfrancesco	Department of Urology, Inselspital Bern, Switzerland	marco.notar@bluewin.ch
583	Urologist	Marco Tanello	SIU	marco.tanello@icloud.com
584	Urologist	Marco Ticonosco	Department pf Urology, University of Modena and Reggio Emilia, Modena, Italy.	marco.ti151992@gmail.com
585	Urologist	Marcus G Cumberbatch	University of Sheffield	m.g.cumberbatch@sheffield.ac.uk
586	Urologist	Marcus Sondermann	Department of Urology, University Hospital Carl Gustav Carus, TU Dresden, Dresden, Germany	marcus.sondermann@ukdd.de
587	Urologist	Mareike Muny	-	mmuny@gmx.de
588	Urologist	Marek Babjuk	Department of Urology, Teaching Hospital Motol, 2nd Faculty of Medicine, Charles University, Prague, Czech Republic.	marek.babjuk@fnmotol.cz
589	Urologist	Maren Himmler	Universitätsmedizin Mannheim	maren.himmler@umm.de
590	Urologist	Margarete Teresa Walach	Urologist	margarete.walach@umm.de
591	Urologist	María Ángela Agüera Sánchez	Urología Hospital Universitario Puerto Real	angelaaguerasanchez@gmail.com
592	Urologist	Maria Carmen Mir	Department of Urology, Mount Sinai Icahn School of Medicine, Elmhurst/Queens Hospitals; Department of Urology, Instituto Valenciano de Oncologia Fundacion, Carrer del Professor Beltrán Báguena, 8, Campanar, 46009 Valencia, (Spain)	mirmare@yahoo.es
593	Urologist	Maria J. Ribal	Uro-Oncology Unit. Hospital Clinic. University of Barcelona	mjribal@clinic.cat
594	Urologist	María Riaza Montes	Residente Urología H. Universitario de Galdakao	mariariaza@gmail.com
595	Urologist	Maria Vittoria De Angelis	Università politecnica delle Marche	mvittoria.deangelis@gmail.com
596	Urologist	Mariana Dias Capinha	Hospital de Braga	m_capinha@hotmail.com
597	Urologist	Mariangela Mancini	Urological Clinic, University Hospital of Padova, Italy	mariangela.mancini@unipd.it
598	Urologist	Marie-Claire Rassweiler-Seyfried	University Medicine Mannheim, Departement of Urology an Urosurgery	marie-claire.rassweiler@medma.uni-heidelberg.de
599	Urologist	Marinka Hoek	University of Pretoria	mhoek21@gmail.com
600	Urologist	mario ochoa arvizo	urologist	mario_cool58@gmail.com
601	Urologist	Mario Wolfgang Kramer	University Hospital Schleswig-Holstein, Campus Luebeck, Dept. of Urology, Ratzeburger Allee 160, 23538 Luebeck	mario.kramer@uksh.de
602	Urologist	Marios Hadjipavlou	Guy's Hospital	marioshad@doctors.org.uk
603	Urologist	Mark Broe	Royal Prince Alfred Hospital, Sydney	markbroe@rcsi.ie
604	Urologist	Mark Frydenberg	Cabrini Health, Department of Surgery, Monash University	frydenberg.mark@gmail.com
605	Urologist	Markus Graefen	Martini-Klinik Prostate Cancer Centre, University Hospital Hamburg-Eppendorf, Hamburg, Germany	graefen@uke.de
606	Urologist	Markus von Deimling	Department of Urology, University Medical Center Hamburg-Eppendorf, Hamburg, Germany	mvondeimling@gmail.com
607	Urologist	Maroš Majer	urologist	marosmajer6@gmail.com
608	Urologist	Marta Rossanese	2Department of Oncology, Urologic Section, AOU G. Martino, Messina, Italy; 3Gaetano Barresi Department of Human and Paediatric Pathology, Urology Section, University of Messina, Messina, Italy.	marta.rossanese@unime.it
609	Urologist	Martin Franko, MD, FEBU	2nd Department of Urology of Slovak Medical University, Roosevelt Teaching Hospital in Banska Bystrica, Slovakia	frenki26@gmail.com
610	Urologist	Martin H. Umbehr	Department of Urology, Municipal Hospital Zurich, Switzerland	mumbehr@hotmail.com
611	Urologist	Martin Johannes Peter Hennig	Urologist	martin.hennig@uksh.de
612	Urologist	Martin Lukas Egger	Urological Resident	martin.egger@bluewin.ch
613	Urologist	Martin Schostak	University of Magdeburg	martin.schostak@med.ovgu.de
614	Urologist	Masaki Shiota	Department of Urology, Graduate School of Medical Sciences, Kyushu University	shiota.masaki.101@m.kyushu-u.ac.jp
615	Urologist	Massimo Valerio	Lausanne University Hospital	massimo.valerio@chuv.ch
616	Urologist	Matheus Vieira dos Santos	Hospital do Servidor Público do Estado de São Paulo	matheusvieirasantos94@gmail.com
617	Urologist	Mathew Yamoah Kyei	University of Ghana Medical School, Korle Bu Teaching Hospital , Accra Ghana	matkyei@yahoo.com
618	Urologist	Mathieu Roumigué	Clinique Pasteur, Toulouse, France	roumiguie_mathieu@yahoo.fr
619	Urologist	MATIN SHERIFF	MEDWAY NHS FOUNDATION TRUST	MATIN.SHERIFF@NHS.NET
620	Urologist	Matteo Boltri	Azienda Sanitaria Universitaria Giuliano Isontina	matteo.boltri@gmail.com
621	Urologist	Matthew Harper	Department of Urology, Monash Medical Centre, Melbourne, Australia	Matthew.Harper@monashhealth.org
622	Urologist	Matthias Michael Heck	University Hospital Rechts der Isar, Technical University of Munich; Urology, Faculty of Medicine, University of Augsburg	matthias.heck@tum.de
623	Urologist	Matthias Vanneste	University Hospitals Leuven, Belgium	matthias.vanneste@student.kuleuven.be
624	Urologist	Matthieu Gratton	Oncology Research program, CHU de Québec-Université Laval Research center and Cancer Research Center of Université Laval, Québec, QC, Canada; Department of Surgery, Faculty of Medicine, Université Laval, Québec, QC, Canada	matthieu_gratton@hotmail.com
625	Urologist	Matthijs J. Scheltema	Department of Urology, Amsterdam UMC, Amsterdam, the Netherlands	matthijsscheltema@hotmail.com
626	Urologist	mattia benedetti	Università di Modena e Reggio Emilia UNIMORE	benedetti.mattia91@gmail.com
627	Urologist	Maurizio Brausi	Dept of Urology Hesperia Hospital Modena I	mauriziobrausi@gmail.com
628	Urologist	Mauro Ragonese	A. Gemelli Hospital	mauroragonese@yahoo.it
629	Urologist	Maximilian Burger	Dept. of Urology Caritas, St. Josef Medical Center, University of Regensburg	mburger@csj.de
630	Urologist	Maximilian C. Kriegmair	Urologische Klinik München Planegg, München, Germany	maximilian.kriegmair@ukmp.de
631	Urologist	Maximilian Ferry von Bargen	Department of Urology, Faculty of Medicine, Medical Center - University of Freiburg, Freiburg, Germany	maximilian.vonbargen@uniklinik-freiburg.de
632	Urologist	Maximilian Glienke	Department of Urology, Faculty of Medicine, Medical Centre - University of Freiburg, Freiburg, Germany	maximilian.glienke@uniklinik-freiburg.de
633	Urologist	Maximilian Lenhart	University Hospital Mannheim	maximilian.lenhart@gmail.com
634	Urologist	Maximilian Pallauf	Department of Urology, University Hospital Salzburg, Paracelsus Medical University Salzburg, Austria	maximilian.pallauf@gmail.com
635	Urologist	MAYANK AGRAWAL	SETH GS MEDICAL COLLEGE AND KEM HOSPITAL, MUMBAI, INDIA	drmayankagrawal1988@gmail.com
636	Urologist	M'Baya Olivier	HRC-Rennaz	olivier.mbaya@hin.ch
637	Urologist	Md Mohsin Uddin	NHS Tayside	mohsin.uddin1@nhs.scot
638	Urologist	Meghana Kulkarni	Guy's and St Thomas' Hospital Foundation Trust	mkulkarni1@gmail.com
639	Urologist	MEHMET REŞAT İNAL	Urology	as.resat@hotmail.com
640	Urologist	Mehmet Salih Boga	Department of Urology, University of Health Sciences, Antalya Training and Research Hospital	msalihboga@yahoo.com
641	Urologist	Mehwash Nadeem	James Cook University Hospital	drmehwash7@gmail.com
642	Urologist	Michael J. Droller	Mount Sinai Medical Center	Michael.droller@mountsinai.org
643	Urologist	Michael Ladurner	Dept. of Urology, Medical University of Innsbruck, Austria	michael.ladurner@tirol-kliniken.at
644	Urologist	Michael O'Callaghan	Epidemiology	michael.ocallaghan@health.sa.gov.au
645	Urologist	Michael R van Balken	Rijnstate Hospital, departement of Urology, Arnhem	mvanbalken@rijnstate.nl
646	Urologist	Michael Rink	University Medical Center Hamburg-Eppendorf	m.rink@uke.de
647	Urologist	Michael S. Pärli	Kantonsspital Olten, Switzerland	m.paerli@gmail.com
648	Urologist	Michael Wu	Royal Melbourne Hospital	michaelxywu@gmail.com
649	Urologist	Michel Zbinden	chuv	michel.zbind@gmail.com
650	Urologist	Michele Lodde	Laval University Chu de Québec	michele.lodde@crchudequebec.ulaval.ca
651	Urologist	Michele Nicolazzini	University of Eastern Piedmont, Maggiore della Carità Hospital, Novara, Italy	michelenicolazzini@yahoo.it
652	Urologist	Michele Rizzo	Dept. of Urology, Azienda Sanitaria Universitaria Giuliano Isontina, Trieste	mikrizzo@gmail.com
653	Urologist	Michiel Vlaming	Radboud University Medical Center	michiel-vlaming@live.nl
654	Urologist	Mihai Dorin Vartolomei	Medical University of Vienna, Austria	mihai.vartolomei@meduniwien.ac.at
655	Urologist	Mihir Desai	USC Institute of Urology and Catherine and Joseph Aresty Department of Urology, Keck School of Medicine, University of Southern California, Los Angeles, CA, USA;	Mihir.Desai@med.usc.edu
656	Urologist	Mike Wenzel	Department of Urology, Goethe University Hospital Frankfurt, Germany	mike.wenzel@kgu.de
657	Urologist	Milan Hora	Dept. of Urology, University Hospital Pilsen, CZ	horam@fnplzen.cz
658	Urologist	Miriam Hegemann	Uroonkologist	m.hegemann@klinikverbund-suedwest.de
659	Urologist	Mitchell Barns	Sir Charles Gardiner Hospital	Mitchell.barns@health.wa.gov.au
660	Urologist	Mohamed Abouelenein	GMC	mohamed.abouelenein@gstt.nhs.uk
661	Urologist	Mohamed Ali Ibrahim Ali Mohsen	Urology and Nephrology Center, Mansoura University, Egypt	Dr.m.ali.board@gmail.com
662	Urologist	Mohamed Ashraf Mohamed Daud	Hospital Universiti Sains Malaysia	mashrafmdaud@usm.my
663	Urologist	Mohamed Shamim Khan	Guy’s and St Thomas Hospital	Shamim.Khan@gstt.nhs.uk
664	Urologist	Moises Elias Rodriguez Socarras	Department of Urology, Instituto Cirugía Urológica Avanzada (ICUA), Madrid, Spain	moisessocarras@hotmail.com
665	Urologist	Mona Kafka	Dept. of Urology, Medical University of Innsbruck, Austria	mona.kafka@tirol-kliniken.at
666	Urologist	Mookdarat Siantong	Faculty of Medicine Ramathibodi hospital, Mahidol University	Mookdarat.s@gmail.com
667	Urologist	Morgan Roupret	Sorbonne University, GRC 5 Predictive Onco-Uro, AP-HP, Urology, Pitie-Salpetriere Hospital, F-75013 PARIS, France	mroupret@gmail.com
668	Urologist	Moritz J. Reike	Department of Urology, Marien Hospital Herne, Ruhr-University Bochum, Germany	moritz.reike@gmx.de
669	Urologist	Moritz Maas	University Hospital Tübingen, Germany, Urology	moritz.maas@med.uni-tuebingen.de
670	Urologist	Mostafa Nasr Mohamed Elgamal	Dr	drmostafa961@gmail.com
671	Urologist	MUHAMMAD FAIRUZ SHAH BIN ABD KARIM	CLINICAL LECTURER AND UROLOGY SPECIALIST	encik_shah@yahoo.com
672	Urologist	Musliu Adetola TOLANI	Ahmadu Bello University, Zaria	adetolatolani@yahoo.com
673	Urologist	N. Graafland	Netherlands Cancer Institute	n.graafland@nki.nl
674	Urologist	N. Sandel	Netherlands Cancer Institute	n.sandel@nki.nl
675	Urologist	Naeem Bhojani	University of Montreal	naeem.bhojani@gmail.com
676	Urologist	Naeem Soomro	Urology	n.soomro@nhs.net
677	Urologist	Narutsama Pimpanit	Division of Urology, Faculty of Medicine Ramathibodi Hospital, Mahidol University	N.pimpanit@gmail.com
678	Urologist	Nasir Orakzai	Rahman Medical Institute, Peshawar, Pakistan	n.orakzai@gmail.com
679	Urologist	Natali Rodriguez Peñaranda	urology resident	natalirodriguez647@gmail.com
680	Urologist	Natalie George	Guy's and St Thomas' Hospital	natalie.george@gstt.nhs.uk
681	Urologist	Nathan Lawrentschuk	Department of Urology, The University of Melbourne, The Royal Melbourne Hospital, Parkville, Victoria, Australia.	lawrentschuk@gmail.com
682	Urologist	Nathan Papa	Monash University	nathan.papa@monash.edu
683	Urologist	Nathan Perlis	Department of Surgery, Division of Urology, University Health Network - Princess Margaret Cancer Centre, University of Toronto	nathan.perlis@uhn.ca
684	Urologist	Navarra Ludovica	Università degli studi di Modena e Reggio Emilia	ludovica.navarra@gmail.com
685	Urologist	Naveen Kumar	Medanta Hospital, Patna	naveen041988@gmail.com
686	Urologist	Nebil Akdogan	Cukurova University	nebilakdogan@gmail.com
687	Urologist	Ned Kinnear	University of Adelaide	ned.kinnear@gmail.com
688	Urologist	Neema Navai, MD, MHCM	The University of Texas MD Anderson Cancer Center	nnavai@mdanderson.org
689	Urologist	Neha Sihra	Guy's & St Thomas' NHS Foundation Trust	nehasihra@gmail.com
690	Urologist	Neil Fleshner	Department of Surgery, Division of Urology, University Health Network - Princess Margaret Cancer Centre, University of Toronto	neil.fleshner@uhn.on.ca
691	Urologist	Nelson Morales Palacios	Urologist	nelmop@gmail.com
692	Urologist	Niall Corcoran	Department of Urology, Western Health, Footscray, Melbourne, Australia	niallmcorcoran@gmail.com
693	Urologist	Nicholas Mehan	Nepean Hospital, Sydney	nick.mehan@gmail.com
694	Urologist	Nicholas Raison	Urology Specialist Registrar, Guy's Hospital	nicholas.raison@kcl.ac.uk
695	Urologist	Nici Markus Dreger	Helios University Hospital Wuppertal, Clinic of Urology	dreger@dieurologen.de
696	Urologist	Nico C. Grossmann	Department of Urology, Luzerner Kantonsspital, Lucerne, Switzerland	nico.grossmann@gmail.com
697	Urologist	Nicola Pavan	University of Trieste	nicpavan@gmail.com
698	Urologist	Nicola Giudici	Spitalzentrum Biel, Switzerland	nicolagiudici@gmail.com
699	Urologist	Nicola Keller	Kantonsspital St. Gallen, Urologie	nicola.keller@kssg.ch
700	Urologist	Nicolas Mottet	Mutualite Francoise Loire, and University Jean Monnet, St Etienne	nicolas.mottet@chu-st-etienne.fr
701	Urologist	Nicole Milenkovski	Royal Melbourne Hospital, Melbourne	nicole.milenkovski@gmail.com
702	Urologist	Niek F. Casteleijn	University Medical Center Groningen	n.f.casteleijn@umcg.nl
703	Urologist	Nikhil Vasdev	Department of Urology, East and North Herts Teaching NHS Trust, Lister Hospital, Stevenage	nikhil.vasdev@nhs.net
704	Urologist	Niklas Westhoff	Department of Urology and Urological Surgery, University Medical Center Mannheim, Medical Faculty Mannheim, Heidelberg University	niklas.westhoff@medma.uni-heidelberg.de
705	Urologist	Nikolaos Liakos	München Klinik Bogenhausen	nliakos@me.com
706	Urologist	Nina Natascha Harke	Hannover Medical School, Hannover, Germany	Harke.nina@mh-hannover.de
707	Urologist	Nino Karazanashvili	Urology	ninikarazanashvili@gmail.com
708	Urologist	Niranjan Sathianathen	The Royal Melbourne Hospital	niranjan19@gmail.com
709	Urologist	Nirmish Singla	Department of Urology, James Buchanan Brady Urological Institute, Johns Hopkins University School of Medicine, Baltimore, Maryland, USA	nsingla2@jhmi.edu
710	Urologist	Nisha Pindoria	Guy's and St Thomas' Hospital Foundation Trust	n.pindoria@nhs.net
711	Urologist	Niyati Lobo	Royal Surrey County Hospital	niyatilobo@gmail.com
712	Urologist	NOEMI DEANESI	università campus biomedico roma	noemi.deanesi@unicampus.it
713	Urologist	Noémie Lautenbach	Urology	noemie.lautenbach@gmail.com
714	Urologist	Valentina Norz	resident in urology	valentina.norz@med.uni-tuebingen.de
715	Urologist	Nuno Dias Duarte Silva	Centro Hospitalar e Universitário de São João	nunodiasds@gmail.com
716	Urologist	Nutdanai Thammasaksit	Division of Urology, Department of Surgery, Faculty of Medicine Ramathibodi Hospital, Mahidol University, Bangkok, Thailand	Nutdanai.tha@gmail.com
717	Urologist	O.R. Brouwer	Netherlands Cancer Institute	o.brouwer@nki.nl
718	Urologist	Oliver Hakenberg	Department of Urology. Medical Center of University of Rostock, Schillingallee 35, 18057 Rostock	oliver.hakenberg@med.uni-rostock.de
719	Urologist	Oliver Hald	Urology Centre, Guy's & St. Thomas' Hospital	haldoc@doctors.org.uk
720	Urologist	Oliver Wiseman	Consultant Urologist, Cambridge University Hospitals NHS TRust	ojwiseman@gmail.com
721	Urologist	Olivia Köhle	KSSG	olivia.koehle@gmx.at
722	Urologist	Olivia Rodriguez	Hospital central de Lima	oliviarodriguez@gmail.com
723	Urologist	Olivier Cussenot	Hôpital Tenon, Hôpitaux Universitaires de l'Est Parisien, APHP-Sorbonne Université (CeRePP)	o.cussenot@cerepp.org
724	Urologist	Olivieri Valerio	ASL TURIN 4 - Ivrea Hospital	dott.tofu@gmail.com
725	Urologist	Omid Yassaie	Capital coast DHB	omid.yassaie@gmail.com
726	Urologist	Teng Aik ONG	Universiti Malaya Medical Centre	ongta@ummc.edu.my
727	Urologist	Ophélie Perrot	Sorbonne University, GRC 5 Predictive Onco-Uro, AP-HP, Urology, Pitie-Salpetriere Hospital, F-75013 PARIS, France	operro43@gmail.com
728	Urologist	Orlando Burkhardt	Physician	orlando.burkhardt@kssg.ch
729	Urologist	Osama Al-Bermani	Bristol Urological Institute, North Bristol NHS Trust
730	Urologist	Osama Ezzat	Urology Department, Urology and Nephrology Center, Mansoura University Faculty of Medicine, Mansoura 35516, Egypt.	osamaezzat1990@gmail.com
731	Urologist	Osama Mahmoud	Department of Urology, University Hospital Essen, Essen, Germany	osama.mahmoud@med.svu.edu.eg
732	Urologist	PAGONIS KONSTANTINOS	MEDICAL DOCTOR	pagonisk7@gmail.com
733	Urologist	PAIBOON IEMSUPAKKUL	Faculty of Medicine Ramathibodi Hospital, Mahidol University	paiboon91k@gmail.com
734	Urologist	Paolo Dell’Oglio	Niguarda Hospital, Milan	paolo.delloglio@gmail.com
735	Urologist	Paramananthan Mariappan	Edinburgh Bladder Cancer Surgery (EBCS), Dept. of Urology, Western General Hospital, Edinburgh, United Kingdom.	param.mariappan@nhslothian.scot.nhs.uk
736	Urologist	Pascal Oechslin	University Hospital of Zurich, Department of Urology	pascal.oechslin@gmail.com
737	Urologist	Pasin Limudomporn	Division of Urology, Department of Surgery, Faculty of Medicine Ramathibodi Hospital, Mahidol University, Bangkok, Thailand	lim.pasin@gmail.com
738	Urologist	Patrick Betschart	Urologie am Stephanshorn, St. Gallen	patrick.betschart@urosteph.ch
739	Urologist	Patrick Joseph Hensley	Department of Urology, University of Kentucky College of Medicine	pjhensley11@gmail.com
740	Urologist	Patrick Juliebø-Jones	Haukeland University Hospital, Bergen, Norway	jonesurology@gmail.com
741	Urologist	Patrick O. Richard	Centre Hospitalier Universitaire de Sherbrooke; Université de Sherbrooke	patrick.richard@usherbrooke.ca
742	Urologist	Patrick Teloken	Sir Charles Gardiner Hospital	patrickteloken@gmail.com
743	Urologist	Paul Cathcart	Guy's and St Thomas' Hospital Foundation Trust	paul.cathcart@gstt.nhs.uk
744	Urologist	Paul D. Anderson	Royal Melbourne Hospital	mr.paul.anderson@gmail.com
745	Urologist	Paul H Chung, MD, FACS	Thomas Jefferson University	paul.chung@jefferson.edu
746	Urologist	Paul Manohar	Department of Urology, Monash Medical Centre, Melbourne, Australia	Paul.Manohar@monashhealth.org
747	Urologist	Pedro F. S. Freitas	University of Sao Paulo School of Medicine	pedro.freitas05@gmail.com
748	Urologist	Pedro Recabal-Guiraldes	Fundación Arturo López Pérez, Santiago, Chile	pedro.recabal@falp.org
749	Urologist	Peera Rhunsiri	Faculty of Medicine Ramathibodi Hospital, Mahidol University	prhunsiri@hotmail.com
750	Urologist	Per-Olof Lundgren	Karolinska University Hospital, Stockholm, Sweden	per-olof.lundgren@sll.se
751	Urologist	Peter Albers	Professor of Urology	peter.albers@med.uni-duesseldorf.de
752	Urologist	Peter Black	Department of Urologic Sciences, University of British Columbia, Vancouver, British Columbia, Canada.	pblack@mail.ubc.ca
753	Urologist	Peter C. Albertsen, MD	Division of Urology | UConn Health | Farmington, CT, USA	albertsen@uchc.edu
754	Urologist	Peter Dekuyper	Urology Department, AZ Maria Middelares Ghent, Belgium	peter.dekuyper@azmmsj.be
755	Urologist	Peter Hammerer	Department of Urology, Braunschweig Municipal Hospital, Germany	hammerer11@mac.com
756	Urologist	Peter Tawfik Fawzy Hanna	University of Minnesota	phannah@umn.edu
757	Urologist	Petr Macek	Department of Urology, Institut Mutualiste Montsouris, Paris, France	petr.macek@imm.fr
758	Urologist	Philip Ellard Dundee	Department of Urology, The University of Melbourne, The Royal Melbourne Hospital, Parkville, Victoria, Australia.	phildundee@gmail.com
759	Urologist	Philip Posdzich	Urology University Hospital Essen	philip.posdzich@uk-essen.de
760	Urologist	Philipp Gild	Department of Urology, University Medical Center Hamburg-Eppendorf	paegild@googlemail.com
761	Urologist	Philipp Huber	Urologie St. Anna Luzern, Switzerland	philipp.huber@hin.ch
762	Urologist	Philipp Korn	Klinik und Poliklinik für Urologie, Klinikum rechts der Isar der TUM, Ismaninger Straße 22, 81675 München	philipp.korn@tum.de
763	Urologist	Philipp Krause	Resident	philipp.krause@sabes.it
764	Urologist	Philipp Reimold	University Hospital Heidelberg	philipp.reimold@web.de
765	Urologist	Philippe Spiess	Department of GU oncology, Moffitt Cancer Center	philippe.spiess@moffitt.org
766	Urologist	Phillip M. Pierorazio	Division of Urology, Penn Medicine, University of Pennsylvania Health System, Philadelphia, Pennsylvania, USA	phillip.pierorazio@pennmedicine.upenn.edu
767	Urologist	Pia Paffenholz	Department of Urology, University Hospital Cologne, Cologne, Germany	pia.paffenholz@uk-koeln.de
768	Urologist	Pierre Joubert	Division of Urology, Department of Surgical Sciences, Faculty of Medicine and Health Sciences, Stellenbosch University, South Africa	pierrejoub@gmail.com
769	Urologist	Pierre Tennstedt	Martini-Klinik Prostate Cancer Centre, University Hospital Hamburg-Eppendorf, Hamburg, Germany	p.tennstedt@uke.de
770	Urologist	Piet Bosshard	Department of Urology, Solothurner Spitäler AG, Kantonsspital Olten and Bürgerspital Solothurn, Switzerland	piet.bosshard@spital.so.ch
771	Urologist	Pieter Verleyen	Urologist AZ Groeninge Kortrijk Belgium	pieter.verleyen@azgroeninge.be
772	Urologist	Pignot Geraldine	Surgical Oncology department, Institut Paoli-Calmettes, Marseille, France	pignotg@ipc.unicancer.fr
773	Urologist	Piyapong Wongjittraporn	urologist	piyapong.wong@gmail.com
774	Urologist	Pocharapong Jen, Pete Jenjitranant	Division of Urology, Department of Surgery, Faculty of Medicine, Ramathibodi Hospital, Mahidol University, Bangkok, Thailand.	pocharapong.jen@mahidol.ac.th
775	Urologist	Pouriya Faraj Tabrizi	Hannover Medical School, Hannover, Germany	FarajTabrizi.Pouriya@mh-hannover.de
776	Urologist	Pradeep Rao	Department of Urology, Sir H. N. Reliance Foundation Hospital and Research Centre (HNRFH)	pprao@mac.com
777	Urologist	Benjamin Pradere	Urology Department, Croix Du Sud Hospital, Quint-Fonsegrive, France	benjaminpradere@gmail.com
778	Urologist	Prassannah Satasivam	Northern Health	prassannah.satasivam@gmail.com
779	Urologist	Prithvi Murthy	AU Specialists	p.murthy@auspecialists.com
780	Urologist	Prokar Dasgupta	Guy's and St Thomas' Hospital Foundation Trust	prokar.dasgupta@gstt.nhs.uk
781	Urologist	Qusay Mandoorah	L'Institut Mutualiste Montsouris	mandoorah104@gmail.com
782	Urologist	R.P. Meijer	University Medical Center Utrecht	rmeijer6@umcutrecht.nl
783	Urologist	RAFAEL CASTILHO BORGES	INSTITUT MUTUALISTE MONTSOURIS	rafa_cborges@hotmail.com
784	Urologist	Rafael Ribeiro Meduna	Hospital AC Camargo - Cancer Center	rafaelmeduna@yahoo.com.br
785	Urologist	Rafael Sanchez Salas	Division of Urology, Department of Surgery, McGill University Health Centre, McGill University, Montreal, Canada.	rafael.sanchez-salas@mcgill.ca
786	Urologist	RAFAELA MALINARIC	UROLOGIST	rafaela.malinaric@gmail.com
787	Urologist	Rafal Turo	Pinderfields General Hospital	rturo7@yahoo.com
788	Urologist	Rajesh Nair	Guy’s and St Thomas’ NHS Foundation Trust	Rajesh.Nair10@nhs.net
789	Urologist	Ralf Veys	AZ Groeninge Kortrijk	ralf.veys@azgroeninge.be
790	Urologist	Ramandeep Chalokia	Warrington and Halton NHS Teaching hospitals Foundation Trust	rchalokia@yahoo.com
791	Urologist	Ramesh Thurairaja	Guy’s and St Thomas’ NHS Foundation Trust	Ramesh.Thurairaja@gstt.nhs.net
792	Urologist	Ramzy Elnabarawy	Department of urology, Guy's hospital, Guy's and St Thomas' NHS Foundation Trust, London, United Kingdom (&) Department of Andrology, Faculty of medicine, Cairo University, Giza, Egypt.	ramzy.elnabarawy@nhs.net
793	Urologist	Randi M. Pose	Martini-Klinik, Prostate Cancer Centre, University Hospital Hamburg-Eppendorf, Hamburg, Germany	r.pose@uke.de
794	Urologist	Randi Marisa Pose	Martini-Klinik Prostate Cancer Centre, University Hospital Hamburg-Eppendorf, Hamburg, Germany	r.pose@uke.de
795	Urologist	Ranjit Rao	The Royal Melbourne Hospital	ranjit.rao1@gmail.com
796	Urologist	Raul Loures	IAMSPE - SP	raulloures@hotmail.com
797	Urologist	Rawdy talaat ahour	Dr	Rawdyashour@gmail.com
798	Urologist	Raymond Tong	Urologist	tongurology@yahoo.com.au
799	Urologist	Ricardo Jordão Duarte	Sao Paulo University - Hospital das Clinicas	ricjordao@uol.com.br
800	Urologist	Riccardo Autorino	Glickman Urological Institute, Cleveland Clinic, Cleveland, OH, USA	ricautor@gmail.com
801	Urologist	Riccardo Bertolo	San Carlo di Nancy Hospital, Rome, Italy	riccardobertolo@hotmail.it
802	Urologist	Riccardo Campi	Unit of Urological Robotic Surgery and Renal Transplantation, University of Florence, Careggi Hospital, Florence, Italy; Department of Experimental and Clinical Medicine, University of Florence, Florence, Italy.	riccardo.campi@gmail.com
803	Urologist	Riccardo Leni	IRCCS Ospedale San Raffaele, Milan, Italy	leni.riccardo@hsr.it
804	Urologist	Riccardo Mastroianni	IRCCS "Regina Elena" National Cancer Institute, Uro-Oncology Program, Department of Urology	riccardo.mastroianni@ifo.it
805	Urologist	Riccardo Papetti	University of Modena e Reggio Emilia	307771@studenti.unimore.it
806	Urologist	Riccardo Tellini	Unit of Urological Oncologic Minimally-Invasive Robotic Surgery and Andrology, University of Florence, Careggi Hospital, Florence, Italy.	riccatello@gmail.com
807	Urologist	Richard Coulthard	University Hospital of Wales	Richard.coulthard@wales.nhs.uk
808	Urologist	Richard Naspro	Fondazione IRCCS Policlinico San Matteo, Pavia, Italy	nasprorichard@gmail.com
809	Urologist	Richard Ondrejcek, MD, FEBU	2nd Department of Urology of Slovak Medical University, Roosevelt Teaching Hospital in Banska Bystrica, Slovakia	ondrejcek.r@gmail.com
810	Urologist	Richard P. Meijer	Department of Oncological Urology; University Medical Center Utrecht, The Netherlands	rmeijer6@umcutrecht.nl
811	Urologist	Richard Savdie	Prince of Wales Hospital , Sydney NSW AUSTRALIA	richardsavdie@gmail.com
812	Urologist	Rishi Nayyar	Additional Professor, AIIMS, NEW DELHI	nayyarrishi2020@gmail.com
813	Urologist	Ravimohan Suryanarayan Mavuduru	urologist	ravismi2003@yahoo.com
814	Urologist	Robert große Siemer	Department of Urology, HELIOS University Hospital Wuppertal, Germany	r.grossesiemer@googlemail.com
815	Urologist	Robert S Radcliffe	University Hospitals of Derby and Burton	robert.radcliffe@nhs.net
816	Urologist	Roberta Ientile	Doctor, resident in Urology	roberta.ientile@libero.it
817	Urologist	Roberto Bianchi	Department of Urology, European Institute of Oncology, IRCCS , Milan	roberto.bianchi.urol@gmail.com
818	Urologist	Roberto Contieri	Department of Urology, Istituto Nazionale Tumori IRCCS Fondazione G. Pascale, Naples, Italy.	Contieri.ro@gmail.com
819	Urologist	Roberto Mario Scarpa	Campus Biomedico University of Rome	robertomarioscarpa1@gmail.com
820	Urologist	Robin Weston	Royal Liverpool University hospital, Liverpool, UK	robinweston@nhs.net
821	Urologist	Rocco Papalia	Campus Biomedico University	r.scarpa@policlinicocampus.it
822	Urologist	Roderick van den Bergh	St Antonius Hospital, Utrecht, The Netherlands	roodvdb@hotmail.com
823	Urologist	Roland Seiler	University of Bern	r_seiler@gmx.ch
824	Urologist	Roman Herout	Department of Urology, University Hospital Carl Gustav Carus, TU Dresden, Dresden, Germany	roman.herout@ukdd.de
825	Urologist	Roman Mayr	Department of Urology, University of Augsburg, Germany	mayr_roman@hotmail.com
826	Urologist	Romy Mondschein	Austin Health	rmondschein2@gmail.com
827	Urologist	Ronald James Urry	Johannesburg Academic Urology Centre	james.urry@urologycare.co.za
828	Urologist	Rosannis Brown	Universitätsklinikum Hamburg-Eppendorf	Rosebrown@gmx.de
829	Urologist	Rouvier Al-Monajjed	Department of Urology, University Hospital Düsseldorf, Heinrich-Heine-University, Germany	rouvier.al-monajjed@med.uni-duesseldorf.de
830	Urologist	Roy Mano	Sourasky Medical Center, Tel Aviv University, Tel Aviv, Israel	roymano78@gmail.com
831	Urologist	Ruben De Groote	Azorg Hospital Aalst, Belgium	degroote.ruben@gmail.com
832	Urologist	Rui Miguel Marques Bernardino	CHULC - Centro Hospitalar e Universitário de Lisboa Central	ruimmbernardino@gmail.com
833	Urologist	Saajida Begum	Department of Urology, Singapore General Hospital	saajida.begum@sgh.com.sg
834	Urologist	Sachin Malde	Guy's and St Thomas' NHS Foundation Trust	sachmalde@gmail.com
835	Urologist	Sachin Perera	Department of Urology, Ballarat Base Hospital (BBH)	speperera@gmail.com
836	Urologist	Salah Albuheissi	Bristol Urological Institute, North Bristol NHS Trust	Salah.Albuheissi@nbt.nhs.uk
837	Urologist	Salman Jamil	Bakhtawar Amin Trust Teaching Hospital	salmanjamil936@gmail.com
838	Urologist	Salvatore Guaglianone	Uro-oncology Program, IRCCS “Regina Elena” National Cancer Institute	salvatore.guaglianone@ifo.it
839	Urologist	Salvatore Mario Palermo	Department of Urology, Hospital of Bolzano (SABES-ASDAA), Bolzano-Bozen, Italy	salvatore.palermo@sabes.it
840	Urologist	Salvatore Micali	Università degli studi di Modena e Reggio Emilia	salvatore.micali@unimore.it
841	Urologist	Sama Sappayasarn	Division of Urology, Department of Surgery, Faculty of Medicine Ramathibodi Hospital, Mahidol University, Bangkok, Thailand	samall5301@gmail.com
842	Urologist	Samantha Conroy	Sheffield Teaching Hospitals	s.conroy@sheffield.ac.uk
843	Urologist	Sammy Isabella Gharbieh	Guy's & St Thomas' NHS Foundation Trust	sammy.gharbieh@gmail.com
844	Urologist	Samrad Ghavimi	University of British Columbia	samrad.ghavimi@alumni.ubc.ca
845	Urologist	Samuel Weprin	VCU Health	weprin.sam@gmail.com
846	Urologist	Sandeep Kondisetty	Royal Liverpool University hospital, Liverpool, UK	Sandeep.Kondisetty@nhs.net
847	Urologist	Sandra Kleinhans	Urologist	kleinhans.sandra@yahoo.de
848	Urologist	Sandy Elmer	The Royal Melbourne Hospital	drsandraelmer@gmail.com
849	Urologist	Sanjiban Mandal	Guy's and St Thomas' NHS Foundation Trust	sanjiban.mandal@nhs.net
850	Urologist	Sanjith Gnanappiragasam	Kings College NHS Trust UK	s.gnanappiragasam@mhs.net
851	Urologist	Saqib Javed	FRCS (Urol)	drsaqibjaved@yahoo.com
852	Urologist	Sarah Einerhand	Netherlands Cancer Institute	s.einerhand@nki.nl
853	Urologist	Sarah O’Neill	Sir Charles Gardiner Hospital	-
854	Urologist	Saranras Kongthanomrux	Doctor	taniizawa2@gmail.com
855	Urologist	Sardar M J Khan	NHS	jehan.zebkhan@hotmail.com
856	Urologist	Sarfraz Ahmad	Sheikh Shakhbout Medical City and Medical School, Sheikh Khalifa University Abu Dhabi	drsarfrazrana@hotmail.com
857	Urologist	Satoshi Horii	Okayama University Hospital	poo3104@hotmail.com
858	Urologist	Schudel Hans Harold	University Hospital Berne	hans.schudel@gmail.com
859	Urologist	Scott Donnellan	Department of Urology, Monash Medical Centre, Melbourne, Australia	Scott.Donnellan@monashhealth.org
860	Urologist	Scott Leslie	Royal Prince Alfred Hospital	scottleslie@me.com
861	Urologist	Sean Huang	Urology	seanhuang.email@gmail.com
862	Urologist	Sean Ong	Epworth HealthCare	ongxrs@gmail.com
863	Urologist	Sebastian Berg	Marien Hospital Herne, Ruhr-University Bochum, Department of Urology and Neurourology	sebastian__berg@web.de
864	Urologist	Sebastian Homann	Urologist	sebastian.homann@klinikumdo.de
865	Urologist	Sebastian Kälble	Department of Urology, University of Regensburg, Germany	skaelble@csj.de
866	Urologist	Seetharam Bhat Kulthe Ramesh	AdventHealth Global Robotics Institute, Celebration, FL, 34747	bhat.seetharam@gmail.com
867	Urologist	Seevalingam KK	Universiti Malaya Medical Centre	kaneshk@ummc.edu.my
868	Urologist	Severin Rodler	Klinikum der Universität München, Department of Urology	severin.rodler@med.uni-muenchen.de
869	Urologist	Shady Saikali	AdventHealth Global Robotics Institute, Celebration, FL, 34747	shadysaikali@gmail.com
870	Urologist	SHAHID Khan	EAST SURREY HOSPITAL	SHAHIDKHAN1@NHS.NET
871	Urologist	Shahrokh F. Shariat	Department of Urology, Medical University Vienna, Vienna Austria - Weill Medical College of Cornell University, New York, NY, USA - UT Southwestern, Dallas, TX, USA - Charles University, Prag, Czech Republic - University of Jordan, Amman, Jordan - University of Tabriz, Tabriz, Iran	shahrokh.shariat@meduniwien.ac.at
872	Urologist	Shahzad Shah	West Herts NHS Teaching Hospitals Trust	shahzadshah@ymail.com
873	Urologist	Shane Considine	Guy's Hospital	Shaneconsidine@rcsi.ie
874	Urologist	Shankaran Thevarajah	Malaysia Urology Association (MUA)	vall28@hotmail.com
875	Urologist	Shingai Mutambirwa	Sefako Makgatho Health Sciences University	shingaimutambirwa@yahoo.com
876	Urologist	Shintaro Narita	Urology department, Akita University School of Medicine	naritashintaro@gmail.com
877	Urologist	Shomik Sengupta	Department of Urology Eastern Health Box Hill Australia; Eastern Health Clinical School Monash University Australia.	senguptaurology@gmail.com
878	Urologist	Shrawan Kumar Singh	Consultant Urologist, Fortis hospital, Mohali, India	shrawanksingh2002@yahoo.com
879	Urologist	Shreyas Bhadranavar	Consultant	shreyasbhad@gmail.com
880	Urologist	Sidney Glina	Centro Universitário FMABC	glinas@terra.com.br
881	Urologist	Silvan Boxler	Urology Unit, Lindenhof Hospital Bern, Switzerland	silvan.boxler@hin.ch
882	Urologist	silvia clauser	urology	silvia.clauser@sabes.it
883	Urologist	Silvia Viganò	2Department of Oncology, Urologic Section, AOU G. Martino, Messina, Italy; 3Gaetano Barresi Department of Human and Paediatric Pathology, Urology Section, University of Messina, Messina, Italy.	silvia.vgn@gmail.com
884	Urologist	Simon Tanguay	McGill University Health Centre, Montreal, Quebec, Canada	simon.tanguay@mcgill.ca
885	Urologist	Simon Udo Engelmann	Department of Urology, University of Regensburg, Germany	sengelmann@csj.de
886	Urologist	Simon Williams	Royal Derby Hospital	simon.williams3@nhs.net
887	Urologist	Simone D'Annunzio	Ospedale Sant'Andrea	simone.dannunzio@uniroma1.it
888	Urologist	Simone Scuderi	Unit of Urology - Division of Oncology - Gianfranco Soldera Prostate Cancer Lab - IRCCS San Raffaele Scientific Institute - Vita-Salute San Raffaele University	sim.scuderi@gmail.com
889	Urologist	Siska Van Bruwaene	AZ Groeninge Kortrijk	siska.vanbruwaene@gmail.com
890	Urologist	Sisto Perdonà	Department of Urology, Istituto Nazionale Tumori IRCCS Fondazione G. Pascale, Naples, Italy.	s.perdonà@istitutotumori.na.it
891	Urologist	Sohan Zane Pinto	University of Pretoria	sohanpinto@gmail.com
892	Urologist	Solomon Woldu	University of Texas Southwestern Medical Center	solomon.woldu@utsouthwestern.edu
893	Urologist	Songyos Tangmesang	Division of Urology, Department of Surgery, Faculty of Medicine Ramathibodi Hospital, Mahidol University, Bangkok, Thailand	songyos.tan@mahidol.ac.th
894	Urologist	Sophia Gallo	Doctor	Sophia.gallo94@gmail.com
895	Urologist	Srikanth Murali-Krishnan	Royal Hallamshire Hospital, Sheffield, UK	Srikanth.Murali-Krishnan1@nhs.net
896	Urologist	Srinivas Vourganti	Department of Urology, Rush University Medical Center, Chicago, IL, United States of America.	Srinivas_Vourganti@rush.edu
897	Urologist	Stamatios Katsimperis	Sismanogleio General Hospital	stamk1992@gmail.com
898	Urologist	Stefan Aufderklamm	Dept. of Urology, Eberhard Karls University, Tübingen, Germany	stefan.aufderklamm@med.uni-tuebingen.de
899	Urologist	Stefan Huybrechts	Urology Department, AZ Maria Middelares Ghent, Belgium	stefan.huybrechts@azmmsj.be
900	Urologist	Stefania Ferretti	Hospital and University of Parma. Italy	stefaniaferretti@icloud.com
901	Urologist	Stefanie Fiechter	Hirslanden Klinik Cham	stefihnilicka@hotmail.com
902	Urologist	Stefano Cogo Badan	IAMSPE	stefano_badan@hotmail.com
903	Urologist	Stefano Corti	ASST Papa Giovanni XXIII	scorti@asst-pg23.it
904	Urologist	Stefano Di Bari	Università degli studi di Modena e Reggio Emilia	di.bari.stefano95@gmail.com
905	Urologist	Stefano Moretto	Fondazione Policlinico Universitario Agostino Gemelli IRCCS, Università Cattolica del Sacro Cuore, Rome, Italy.	stefano.moretto.ch@gmail.com
906	Urologist	Stefano Puliatti	Università degli studi di Modena e Reggio Emilia	stefanopuliatti@gmail.com
907	Urologist	Stefano Tappero	Niguarda Hospital, Milan	stefano.m.tappero@gmail.com
908	Urologist	Stefano Zaramella	Director of Department of Urology, Biella Hospital, Biella, Italy	stefano.zaramella74@gmail.com
909	Urologist	Steffen Rausch	Dep. of Urology, Eberhard-Karls-University Tübingen, Germany	steffen.rausch@med.uni-tuebingen.de
910	Urologist	Stephan Brönimann	Department of Urology, Medical University Vienna, Vienna Austria	stephan.broenimann@meduniwien.ac.at
911	Urologist	Stephan Degener	Helios University Hospital, Witten/Herdecke University, Heusnerstrasse 40, 42283 Wuppertal, Germany	stephan.degener@uni-wh.de
912	Urologist	Stephan Hintermeier	Diakonieklinikum Stuttgart	hintermeier@diak-stuttgart.de
913	Urologist	Stephan Jenzer	Urologic surgery	jenzer.stephan@gmail.com
914	Urologist	Stephan Tschirdewahn	Department of Urology, University Hospital Essen, Essen, Germany	Stephan.Tschirdewahn@klinikverbund-allgaeu.de
915	Urologist	stephen ruthven	urologist	stephen@drruthven.net.au
916	Urologist	Steve McCombie	UWA Medical School, University of Western Australia, Perth	stephen.mccombie@health.wa.gov.au
917	Urologist	Sucha Kritsing	urologist	suchakritsing@gmail.com
918	Urologist	Supanut Lumbiganon	Khon Kaen University	supalu@kku.ac.th
919	Urologist	Surawach Piyawannarat	Urologist resident	surawach.p@gmail.com
920	Urologist	Susan Willis	Guy's and St Thomas' NHS Trust	susan.willis@gstt.nhs.uk
921	Urologist	Sutthirat Sarawong	Police general hospital	skardynero@hotmail.com
922	Urologist	Syed Muhammad Nazim	The Aga Khan University Hospital, Karachi-Pakistan.	muhammad.nazim@aku.edu
923	Urologist	Syed Raziuddin Biyabani	Section of Urology , Department of Surgery, The Aga Khan University, Karachi, Pakistan	raziuddin.biyabani@aku.edu
924	Urologist	Sylvia WEIS	M.D.	sylvia.weis@gmx.de
925	Urologist	Takafumi Yanagisawa	Jikei University School of Medicine	t. yanagisawa.jikei@gmail.com
926	Urologist	Tamas Rozsos	Hungary	tamas.rozsos@kssg.ch
927	Urologist	Taofiq Olayinka Mohammed	Consultant Urologist, University of Ilorin Teaching Hospital,Ilorin, Nigeria.	mohdtaofiqo@gmail.com
928	Urologist	Tarapon Setthawong	Division of Urology, Department of Surgery, Faculty of Medicine Ramathibodi Hospital, Mahidol University, Bangkok, Thailand	tarapon99@docchula.com
929	Urologist	Tatsushi Kawada	The Japanese Urological Association	tktk5524@yahoo.co.jp
930	Urologist	Tenke	urologists	n.tenke@intermail.hu
931	Urologist	Tereza Zdobinska	Urology	tereza.zdobinska@fnmotol.cz
932	Urologist	Tet Yap	Guys and St Thomas Hospital, UK	tetyap4@gmail.com
933	Urologist	Thaler Stefanie	resident	stefanie.thaler@sabes.it
934	Urologist	Thanathorn Thampravit	-	bosstham1191@gmail.com
935	Urologist	Themistoklis Ch. Bellos	2nd University Urology Clinic of Athens	bellos.themistoklis@gmail.com
936	Urologist	Thibault Meert	Imelda Hospital, Bonheiden, Belgium	thibault.meert@imelda.be
937	Urologist	Thomas Adrian von Rütte	clinic director	t.vonruette@dbuag.ch
938	Urologist	Thomas Enzmann	Department of Urology, University Hospital Carl Gustav Carus, TU Dresden, Dresden, Germany	enzmann@klinikum-brandenburg.de
939	Urologist	Thomas Hermanns	Department of Urology, University Hospital of Zurich, Switzerland	thomas.hermanns@hirslanden.ch
940	Urologist	Thomas Hermans	Urologist in training (resident)	thomashermans1@gmail.com
941	Urologist	Thomas J Walton	Nottingham University Hospitals NHS Trust	tjwalton1974@gmail.com
942	Urologist	Thomas Knoll	Mannheim University Hospital, University of Heidelberg	tk@drknoll.net
943	Urologist	Thomas Roshan Fonseka	Department of Urology, University College Hospital at Westmoreland Street, 16-18 Westmoreland Street, London, W1G 8PH	T.Fonseka@nhs.net
944	Urologist	Thomas Stefan Bregy	-	bregythomas@hotmail.com
945	Urologist	Thomas Stefan Worst	Department of Urology and Urosurgery, Medical Faculty Mannheim, Heidelberg University, Mannheim, Germany	thomas.worst@medma.uni-heidelberg.de
946	Urologist	Tim Larner	University hospitals sussex	Tim_larner@hotmail.com
947	Urologist	Timo Soeterik	St Antonius ziekenhuis Nieuwegein	T.soeterik@antoniusziekenhuis.nl
948	Urologist	Timothy Kenyon-Smith	Royal Melbourne Hospital	tim.kenyonsmith@gmail.com
949	Urologist	Tobias Gross	Urology Unit, Die Berner Urologen AG, Bern, Switzerland	t.gross@dbuag.ch
950	Urologist	Tobias Klatte	Department of Urology, Charite - Universitaetsmedizin Berlin, Berlin, Germany	tobias.klatte@gmx.de
951	Urologist	Tobias Metzger	University of Bern	tobias.metzger@gmx.it
952	Urologist	toby page	Freeman hospital urology department newcastle	toby.page@nhs.net
953	Urologist	Todd Manning	Austin Health	doctor.tmanning@gmail.com
954	Urologist	Tohru Nakagawa	Teikyo University School of Medicine, Department of Urology	nakagawat@med.teikyo-u.ac.jp
955	Urologist	Tom Leslie	Dept of Urology, Oxford University Hospitals NHS Foundation Trust, UK	Tom.Leslie@nds.ox.ac.uk
956	Urologist	Tomofumi Watanabe	MD	pbnm95sx@s.okayama-u.ac.jp
957	Urologist	Turki Altaylouni	Charité University Hospital, Berlin, Germany University of Jeddah, Jeddah, Saudi Arabia	turki.altaylouni@mail.mcgill.ca
958	Urologist	Ugo Pinar	Sorbonne Université, APHP, academic hospital Pitié-Salpêtrière Hôpital, department of urology , F-75013 Paris, France	ugopinar@gmail.com
959	Urologist	Umberto Anceschi	IRCSS "Regina Elena" National Cancer Institute - Department of Urology - Via Elio Chianesi 53 - 00144 - Rome (Italy)	umberto.anceschi@gmail.com
960	Urologist	Umut Kutukoglu	Marmara University School of Medicine, Department of Urology, Turkey	umutkutukoglu@outlook.com
961	Urologist	Uwais Mufti	Sheffield Teaching Hospitals UK	umufti@yahoo.co.uk
962	Urologist	Uwe Bieri	University Hospital Zurich, Department of Urology	uwe.bieri@gmail.com
963	Urologist	Valentin H. Meissner	University Hospital Rechts der Isar, Technical University of Munich	valentin.meissner@tum.de
964	Urologist	Valentin Zumstein	Klinik für Urologie, Kantonsspital St. Gallen, Rorschacherstrasse 95, 9007 St. Gallen, Schweiz	Valentin.zumstein@gmail.com
965	Urologist	Valerio Cellini	ASL Abruzzo1	valerio.cellini.urologia@gmail.com
966	Urologist	Varagorn Jirajan	Division of Urology, Department of Surgery, Faculty of Medicine Ramathibodi Hospital, Mahidol University, Bangkok, Thailand	varagornj@gmail.com
967	Urologist	Venu Chalasani	University of Sydney	venu.chalasani@sydney.edu.au
968	Urologist	Vera C Rutten	Department of Urology, Erasmus MC Cancer Institute, Rotterdam, The Netherlands.	v.rutten@erasmusmc.nl
969	Urologist	Victor Srougi	Department of Urology, Hospital Vila Nova Star and Hospital Moriah	vsrougi@gmail.com
970	Urologist	Viktor Kovacik, MD, FEBU, PhD	2nd Department of Urology of Slovak Medical University, Roosevelt Teaching Hospital in Banska Bystrica, Slovakia	viktor.kovacik@gmail.com
971	Urologist	Vincent Tang	Stockport NHS Foundation Trust	vincent.tang@stockport.nhs.uk
972	Urologist	VINCENZO ASERO	CONSULTANT	vincenzo.asero94@gmaill.com
973	Urologist	Vincenzo Ficarra	1Department of Clinical and Experimental Medicine, Urologic Section, University of Messina, Messina, Italy; 2Department of Oncology, Urologic Section, AOU G. Martino, Messina, Italy;	vficarra@unime.it
974	Urologist	Vineet Gauhar	Guy's and St Thomas' Hospital Foundation Trust	vineetgaauhaar@gmail.com
975	Urologist	VINICIUS RAMOS MACHADO	INSTITUTO DE ASSISTENCIA MEDICA AO SERVIDOR PUBLICO ESTADUAL - IASMPE/HSPE	v.rmachado23@gmail.com
976	Urologist	Vipul Patel	AdventHealth Global Robotics Institute, Celebration, FL, 34747	vipul.patel.md@flhosp.org
977	Urologist	Viraj A. Master	Department of Urology, Emory University	vmaster@emory.edu
978	Urologist	Virginia Hernández Cañas	Urology Department. Hospital Universitario Fundación Alcorcón. Madrid. Spain	vhcanas@salud.madrid.org
979	Urologist	Vito Giuseppe Crimi	Campus Bio Medico Roma	v.crimi@unicampus.it
980	Urologist	Vittorio Fulcoli	Urology Unit-Camposampiero (Padua) Civil Hospital-Italy	vittoriofulcoli@infinito.it
981	Urologist	Vladimir Novotny	Department of Urology, Städtisches Klinikum Görlitz, Görlitz, Germany	novotny.vladimir@klinikum-goerlitz.de
982	Urologist	Aziz Wajahat	Aga khan university hospital	wajahat.aziz@aku.edu
983	Urologist	Walz Jochen	Surgical Oncology department, Institut Paoli-Calmettes, Marseille, France	walzj@ipc.unicancer.fr
984	Urologist	Wang Ziting	Urology	ziting@gmail.com
985	Urologist	Wassim Kassouf	McGill University Health Center	Wassim.kassouf.med@ssss.gouv.qc.ca
986	Urologist	Wattier Laurent-Michel	Assistant	lm.wattier@chu-lille.fr
987	Urologist	Wei Sien Yeoh	University Malaya Medical Centre	wsienuro@gmail.com
988	Urologist	Wendler, Johann	Urology University of Magdeburg	johann.wendler@med.ovgu.de
989	Urologist	Wen-Jeng Wu	Department of Urology, Kaohsiung Medical University Hospital, Kaohsiung Medical University, Kaohsiung, Taiwan	wejewu@kmu.edu.tw
990	Urologist	Werner Tonnetzer	fellow	werner.tonnetzeralice.it
991	Urologist	Wikus Vermeulen	USANZ	wikusvermeulen@hotmail.com
992	Urologist	William Collier	Guy's Hospital, Urology Department	w.collier@nhs.net
993	Urologist	William Wang	Austin Hospital Melbourne	william.wang.0312@gmail.com
994	Urologist	Wit Viseshsindh	Division of Urology, Faculty of Medicine Ramathibodi Hospital, Mahidol University	wituro101@gmail.com
995	Urologist	Wolfgang Jaeger	Department of Urology, University Medical Center, Mainz, Germany.	wolfgang.jaeger@helios-gesundheit.de
996	Urologist	wolfgang Mayer	Universitätsklinik für Urologie, Klinikum Oldenburg, Germany	mayer.wolfgang@klinikum-oldenburg.de
997	Urologist	Xavier Cathelineau	Department of Urology, Institut Mutualiste Montsouris, Paris, France	xavier.cathelineau@imm.fr
998	Urologist	Xiaosong Meng	University of Texas Southwestern Medical Center	xiaosong.meng@utsouthwestern.edu
999	Urologist	Yaamini Premakumar	Guy's Hospital, London	yaami.p@gmail.com
1000	Urologist	Yair Lotan	University of Texas Southwestern Medical Center	yair.lotan@utsouthwestern.edu
1001	Urologist	Yamini Kailash	GMC	dr.yaminikailash@gmail.com
1002	Urologist	Yannic Volz	LMU Hospital Munich, Department of Urology	yannic.volz@med.uni-muenchen.de
1003	Urologist	Yasmin Abu Ghanem	Guy’s and St Thomas’ NHS Foundation Trust	Yasmin.AbuGhanem@gstt.nhs.uk
1004	Urologist	Yassar Osman	Urology Department, Urology and Nephrology Center, Mansoura University Faculty of Medicine, Mansoura 35516, Egypt.	y_osman99@yahoo.com
1005	Urologist	Yenny Arroyo Rojas	Department of Urology, Hospital Universitario de Fuenlabrada, Madrid, Spain	arroyorye@icloud.com
1006	Urologist	Yeow Yuyi	FRCS (Urol) (Glasgow)	yeowyy@gmail.com
1007	Urologist	Yiloren Tanidir	Marmara University School of Medicine, Department of Urology, Turkey	yiloren@yahoo.com
1008	Urologist	Youssef Ibrahim	University Hospitals Bristol NHS Foundation Trust	youssef.ibrahim@nhs.net
1009	Urologist	Yu Imai	Department of Urology The Jikei University School of Medicine, , Tokyo Japan	imaiyu1120@gmail.com
1010	Urologist	Yu-Chen Chen	Department of Urology, Kaohsiung Medical University Hospital, Kaohsiung Medical University, Kaohsiung, Taiwan	jennis7995@hotmail.com
1011	Urologist	Yue Che	1. Department of Urology, University Hospital and Medical Faculty, Heinrich-Heine-University, Düsseldorf, Germany; 2. Centre for Integrated Oncology (CIO) Düsseldorf, CIO Aachen-Bonn-Cologne-Düsseldorf, Düsseldorf, Germany	yue.che@med.uni-duesseldorf.de
1012	Urologist	Yuhao Zhang	Stockport NHS foundation trust	yuhap.zhang@stockport.nhs.uk
1013	Urologist	Yuliya Anastasiyeuskaya	06120 Halle // Universitätsklinikum Jena, Klinik für Urologie; Am Klinikum 1, 07747 Jena	Yuliya.anastasiyeuskaya@med.uni-jena.de
1014	Urologist	Yves Fradet	Oncology Research program, CHU de Québec-Université Laval Research center and Cancer Research Center of Université Laval, Québec, QC, Canada; Department of Surgery, Faculty of Medicine, Université Laval, Québec, QC, Canada	Yves.Fradet@crchudequebec.ulaval.ca
1015	Urologist	yves wyss	oncology	yves.wyss@kssg.ch
1016	Urologist	ZAINAL ADWIN ZAINAL ABIDDIN	UNIVERSITI TEKNOLOGI MARA	drzainaladwin@gmail.com
1017	Urologist	Zehnder Pascal	Urology St. Anna Lucerne	pascal.zehnder@hin.ch
1018	Urologist	Zisis Kratiras	3rd Urology Department, National and Kapodistrian University of Athens, "Attiko" university hospital	kratiras.urology@gmail.com
1019	Urologist	Ziv Savin	Sourasky Medical Center, Tel Aviv University, Tel Aviv, Israel	zivsavin23@gmail.com
1020	Anaesthetist	Patrick Y Wuethrich	Department of Anaesthesiology and Pain Medicine, Inselspital Bern, University Hospital of Berne	patrick.wuethrich@insel.ch
1021	Anaesthetist	Robyn Gillies	Anaesthesia	robyn.gillies@mh.org.au
1022	Anaesthetist	Ned Douglas	Department of Anaesthesia and Pain Management, Royal Melbourne Hospital	ned.douglas@mh.org.au
1023	Anaesthetist	Belinda Schramm	FANZCA	Belinda.schramm@mh.org.au
1024	Anaesthetist	Kara Allen	Royal Melbourne Hospital	kara.allen@mh.org.au
1025	Anaesthetist	Lukas M. Löffel	Department of Anesthesiology and Pain Medicine, Inselspital, Bern University Hospital, University of Bern, Bern, Switzerland.	lukas.loeffel@gmail.com
1026	Anaesthetist	Julien Maillard	University Hospitals of Geneva, Department of Anaesthesiology, Rue Gabrielle-Perret-Gentil 4, 1205 Geneva	julien.maillard@hcuge.ch
1027	Anaesthetist	Jennifer R Reilly	Monash University	Jennifer.reilly@monash.edu
1028	Anaesthetist	Christian M. Beilstein	Anaesthesiology	Christian.Beilstein@insel.ch
1029	Anaesthetist	Thomas Poulton	Peter MacCallum Cancer Centre	tom.poulton@petermac.org
1030	Anaesthetist	Jonathan Hiller	Peter MacCallum Cancer Centre	jonathan.hiller@petermac.org
1031	Anaesthetist	Vera Lim	Tan Tock Seng Hospital, Singapore	vera_qy_lim@ttsh.com.sg
1032	Anaesthetist	Robert Schier	Department of Anaesthesiology and Intensive Care Medicine, University Hospital of Cologne, Germany	robert.schier@gmx.net
1033	Anaesthetist	Justin Nazareth	Austin Health	justin.nazareth@austin.org.au
1034	Anaesthetist	Palesa Motshabi Chakane	Anaesthesiology	palesa.motshabi@wits.ac.za
1035	Anaesthetist	Laurence Weinberg	Department of anaesthesia, Austin Health, Victoria, Australia	laurence.weinberg@austin.org.au
1036	Anaesthetist	Juan	MD Anderson Cancer Center	jcata@mdanderson.org
1037	Anaesthetist	Patrice Forget	University of Aberdeen; NHS Grampian	forgetpatrice@yahoo.fr
1038	Anaesthetist	Marissa Ferguson	Austin Hospital	marissa.ferguson@austin.org.au
1039	Anaesthetist	Daniel Lane	Epworth Health	danielpaullane@hotmail.com
1040	Anaesthetist	Gauri Raman Gangakhedkar	Assistant Professor, Department of Anaesthesiology, Critical Care and Pain,Tata Memorial Hospital, Homi Bhabha National Institute, Mumbai.	gauri2903@gmail.com
1041	Anaesthetist	Matthias Bock	Hospital "F. Tappeiner", Merano, Italy	matthias.bock@sabes.it
1042	Anaesthetist	DR RAKESH GARG	ALL INDIA INSTITUTE OF MEDICAL SCIENCES, NEW DELHI, INDIA	DRRGARG@HOTMAIL.COM
1043	Anaesthetist	Peter H Norman BSc MD FRCPC FASA	University of Texas MD Anderson Cancer Center	Phnorman@mdanderson.org
1044	Anaesthetist	Kara J Allen	Royal Melbourne Hospital	kara.allen@mh.org.au
1045	Anaesthetist	Caspar Müller	Anesthesiologist	c.muller@erasmusmc.nl
1046	Anaesthetist	Frederick Schneider	Department of Anaesthesiology and Intensive Care, TUM School of Medicine, Technical University of Munich	frederick.schneider@tum.de
1047	Anaesthetist	Christian Thomas Favoccia	Anesthesia	c.favoccia@erasmusmc.nl
1048	Anaesthetist	Vijaya Gottumukkala	MD Anderson Cancer Center	vgottumukkala@mdanderson.org
1049	Anaesthetist	Beatriz Tena	Hospital Clinic Barcelona	btena@clinic.cat
1050	Anaesthetist	Stefanie Klenke	University Hospital Essen	stefanie.klenke@uk-essen.de
1051	Anaesthetist	Jana Luisa Aulenkamp	University hospital Essen	jana.aulenkamp@uk-essen.de
1052	Anaesthetist	Jan-Wiebe H. Korstanje	Erasmus MC	j.korstanje@erasmusmc.nl
1053	Anaesthetist	Nishkarsh Gupta	Department of Onco-Anesthesiology and Palliative Medicine, DRBRAIRCH,AIIMS	drnishkarsh@rediffmail.com
1054	Anaesthetist	Ahmed Imran	Guy's and St Thomas' Hospital Foundation Trust	imran.Ahmad@gstt.nhs.uk
1055	Anaesthetist	Peter Trebo	Anesthesiologist	peter.trebo@sabes.it
1056	Anaesthetist	AJAY SINGH	Assistant Professor, Post Graduate Institute of Medical Education and Research Chandigarh, India	ajay.ydv2509@gmail.com
1057	Anaesthetist	Richard Dutton	US Anesthesia Partners	richard.dutton@usap.com
1058	Anaesthetist	Miquel Coca-Martinez	Hospital Clinic de Barcelona	coca@clinic.cat
1059	Anaesthetist	Marina Vendrell Jordà	Hospital Clinic Barcelona	mvendre1@clinic.cat
1060	Anaesthetist	Ivo B. Regli	Department of Anaesthesia and Intensive Care, "F. Tappeiner" Hospital, 39012 Merano, Italy	ivo.regli@eurac.edu
1061	Anaesthetist	Claudia Zelger	dep of anesthesia hosp of merano(I)	claudia.zelger@sabes.it
1062	Anaesthetist	Rosa Roberta Caporusso	Ospedale di Merano	Dottrcaporusso@gmail.com
1063	Anaesthetist	Luggauer Evelyn	Anaesthetist	Evelyn.Luggauer@hirslanden.ch
1064	Anaesthetist	Ismail Eralp	Erasmus MC, Rotterdam, The Netherlands	i.eralp@erasmusmc.nl
1065	Anaesthetist	Florian Aellen	Universitätsklinik für Anaesthesiologie und Schmerztherapie Inselspital Bern	florian.aellen@insel.ch
1066	Anaesthetist	Daniel Lane	Epworth Health	danielpaullane@hotmail.com
1067	Anaesthetist	Dr Ankita	PGIMER, Chandigarh	ankitadhir.AD@gmail.com
1068	Anaesthetist	Anil Gupta	Karolinska Institutet	anil.gupta@regionstockholm.se
1069	Anaesthetist	Suzanne Broens	Antoni van Leeuwenhoek Hospital	s.broens@nki.nl
1070	Anaesthetist	Pascal Jerney	Anaesthesiology	doc@jerney.ch
1071	Anaesthetist	Giuseppe Pascarella	University Hospital Campus Biomedico of Rome	g.pascarella@policlinicocampus.it
1072	Anaesthetist	Lau Yie Hui	Department of Anaesthesiology, Intensive Care and Pain Medicine	yie.hui@gmail.com
1073	Anaesthetist	Julia Niegisch	Department of Anesthesiology, University Hospital and Medical Faculty of the Heinrich-Heine-University Düsseldorf, 40225 Düsseldorf, Germany	julia.niegisch@med.uni-duesseldorf.de
1074	Anaesthetist	Gian Cajoeri	Dep. of Anaesthesology, GZO Spital Wetzikon	gcajoeri@gmail.com
1075	Anaesthetist	Rita Cataldo	Department of Medicine, Unit of Anesthesia, Intensive Care and Pain Management, Campus Bio Medico University of Rome, Rome Italy	r.cataldo@policlinicocampus.it
1076	Anaesthetist	Andrea Falvo	Guy's and St Thomas' NHS Foundation Trust	Andrea.Falvo@gstt.nhs.uk
1077	Anaesthetist	Özlem Özkalaycı	Koc University Hospital	oozkalayci@kuh.ku.edu.tr
1078	Anaesthetist	Seçil Çetin	Koc University Hospital	scetin@kuh.ku.edu.tr
1079	Anaesthetist	Sabrine Hemmes	Dept. Anesthesiology, The Netherlands Cancer Institute - Antoni van Leeuwenhoek Hospital	s.hemmes@nki.nl
1080	Anaesthetist	Bernhard Riedel	Peter MacCallum Cancer Centre	bernhard.riedel@petermac.org
1081	Anaesthetist	Vanessa Upadek	Anaesthesia	vanessaupadek@gmail.com
1082	Anaesthetist	Adetokunbo Owolabi	Guy's and St Thomas' NHS Foundation Trust	adetolabi@doctors.org.uk
1083	Anaesthetist	Michelle Gerstman	Peter MacCallum Cancer Centre	michelle.gerstman@petermac.org
1084	Anaesthetist	Desire Onwochei	Guy's & St. Thomas' NHS Foundation Trust	desire.onwochei@gstt.nhs.uk
1085	Anaesthetist	Christoph Lyttwin	anaesthesia	christoph.lytt@gmail.com
1086	Anaesthetist	Christos Chamos	Guy's and St Thomas' NHS Foundation Trust	christos.chamos@gstt.nhs.uk
1087	Anaesthetist	Ines Elsemann	senior physician ER (anaesthesiologist)	ines.elsemann@med.uni-duesseldorf.de
1088	Anaesthetist	Nicholas Jansen	Royal Melbourne Hospital	nicholas.jansen@mh.org.au
1089	Anaesthetist	Javier D. Lasala	Associate Professor Department of Anesthesia and Perioperative Medicine University of Texas MD Anderson Cancer Center	jlasala@mdanderson.org
1090	Anaesthetist	Pier Paolo Gaglioti	anesthesiology	pierpi_ermejo95@hotmail.it
1091	Anaesthetist	Gaetano Gazzè	Dr	tano93sr@hotmail.it
1092	Anaesthetist	Richard Truse	University Hospital Düsseldorf, Department of Anaesthesiology	richard.truse@med.uni-duesseldorf.de
1093	Anaesthetist	Giulia Torregiani	Anesthesia	giulia.torregiani@ifo.it
1094	Anaesthetist	Stefano Biundo	Anesthetist	Stefano.biundoc@gmail.com
1095	Anaesthetist	Valentina	Policlinico Umberto I	valentina.ceccarelli1@gmail.com
1096	Anaesthetist	Manuel López-Baamonde	Anesthesiology and Critical Care Department. Hospital Clinic de Barcelona, Spain.	manuellopezbaamonde@gmail.com
1097	Anaesthetist	Marta Magaldi Mendaña	Anaesthesiologist at Hospital Clinic. Barcelona.	mmagaldi@clinic.cat
1098	Anaesthetist	Tim Hartl	Anesthesiology	tim.hartl@elisabethgruppe.de
1099	Anaesthetist	Claire Ishak	Western Health	-
1100	Anaesthetist	Samson Ma	FRCA, Fellow of the Royal College of Anaesthetist	samson.ma@gstt.nhs.uk
1101	Anaesthetist	Sheela Badiger	Guys & St Thomas' NHS Trust	sheela.badiger@gstt.nhs.uk
1102	Anaesthetist	Helena Scott	Consultant Anaesthetist	helena.scott@gstt.nhs.uk
1103	Anaesthetist	George Christodoulides	Consultant Anaesthetist	giorgosxp@hotmail.com
1104	Anaesthetist	Martin Neukirchen	University Hospital Duesseldorf, HHU	Martin.Neukirchen@med.uni-duesseldorf.de
1105	Anaesthetist	Clara Tesche	Anesthesiologist	Clara.Tesche@med.uni-duesseldorf.de
1106	Anaesthetist	Alexander Kaserer	Institute of Anesthesiology, University Hospital Zurich	alexander.kaserer@usz.ch
1107	Anaesthetist	Samira Akbas	Anesthesia	samira.akbas@usz.ch
1108	Anaesthetist	Craig Richard Bailey	Guy's and St. Thomas' NHS Foundation Trust	craig.bailey@gstt.nhs.uk
1109	Anaesthetist	Martin Schlaepfer	Institute of Anesthesiology, University Hospital Zurich, Zurich, Switzerland	martin.schlaepfer@uzh.ch
1110	Anaesthetist	Elena Neumann	University Hospital Zurich	Elena.Neumann@usz.ch
1111	Anaesthetist	A Sanchez	anaesthetist private	sanchez_a@gmail.com
1112	Anaesthetist	Robert Schier	University of Cologne	robert.schier@uk-koeln.de
1113	Anaesthetist	Sebastian Daniel Sahli	Institute of Anesthesiology, University and University Hospital Zurich, Zurich, Switzerland	sebastian.sahli@usz.ch
1114	Anaesthetist	Hyla Kluyts	Anaesthesiology	hyla.kluyts@smu.ac.za
1115	Anaesthetist	Michael Beh	Anaesthesiologist	michaelbzy2012@yahoo.com
1116	Anaesthetist	Johann Stuby	University Hospital Zurich	Johannstuby@aol.com
1117	Anaesthetist	Kim Borrill	SASA	kimborrill@gmail.com
1118	Anaesthetist	Cesar Antonio Tavares Da Rocha	Hospital do Servidor Público Estadual de São Paulo, São Paulo, SP, Brasil.	cesaratrocha@yahoo.com.br
1119	Anaesthetist	Lia Mayumi Kubota Kamada	Hospital do servidor público estadual	lia_kamada@hotmail.com
1120	Anaesthetist	Irene Esposito	Azienda Ospedaliero Universitaria Parma	Iesposito@ao.pr.it
1121	Anaesthetist	A.G.	anaesthesiologist	a.guerra@gmail.com
1122	Anaesthetist	Albert Kam Ming Chan	Prince of Wales Hospital Hong Kong	chan.albert.km@gmail.com
1123	Anaesthetist	Jochen Bongardt	Anesthesia	jochen_bongardt@web.de
1124	Anaesthetist	Samina Ismail	Aga Khan University Karachi , Pakistan	samina.ismail@aku.edu
1125	Anaesthetist	Julia Wenonah Hartl	Marien Hospital Herne, Anesthesia and Intensive Care Unit	julia.hartl@elisabethgruppe.de
1126	Anaesthetist	Stijn van Vugt	Maxima Medical Centre Veldhoven	s.vanvugt@mmc.nl
1127	Anaesthetist	Kevin Thomas Pattberg	resident	kevin.pattberg@uk-essen.de
1128	Anaesthetist	Catherine Phoenix	RCoA	catherine.phoenix1@nhs.net
1129	Anaesthetist	Giulio Luca Rosboch	A.O.U. Città della Salute e della Scienza di Torino	giuliorosboch@gmail.com
1130	Anaesthetist	Stefanie Michel	Anesthesiology	stefanie.michel@uk-essen.de
1131	Anaesthetist	Nicolas M. Bubendorfer	Technical University of Munich	nicolas.bubendorfer@tum.de
1132	Anaesthetist	Alessandro Adami	anesthetist	adamialessandro91@gmail.com
1133	Anaesthetist	Mirja Wegge	Anaesthetist	m.wegge@uke.de
1134	Anaesthetist	Steelant Pieter Jan	ESAIC	pieterjan.steelant@azgroeninge.be
1135	Anaesthetist	Koene van der Sloot	Anesthsiologist	koenevandersloot@gmail.com
1136	Anaesthetist	Paula Masgoret Olsina	Anesthesiology	masgoret@clinic.cat
1137	Anaesthetist	Keyuri Popat	Professor, Department of Anesthesiology, MDAnderson Cancer Center, Houston Tx	kupopat@mdanderson.org
1138	Anaesthetist	Nick Julius Koning	Department of Anesthesiology, Rijnstate Hospital, Arnhem, The Netherlands	nkoning@rijnstate.nl
1139	Anaesthetist	AIKATERINI GAVRA- PAPASPYROU	ANAESTHESIOLOGIST	cathy.gavra@yahoo.gr
1140	Anaesthetist	Alexander Tzabazis	Klinik für Anästhesiologie und Intensivmedizin, Universitätsklinikum Schleswig-Holstein, Campus Lübeck	alexander. tzabazis@uksh.de
1141	Anaesthetist	Moe Thiha Swe	Anaesthesiology	moethihaswe@hotmail.com
1142	Anaesthetist	Paavan Gorur	University College London Hospitals NHS Foundation Trust	paavan.gorur@nhs.net
1143	Anaesthetist	Philipp G. Stein	Rega	philipp.stein@rega.ch
1144	Anaesthetist	María Elena Civeira Marín	Consultant in anesthesia and intensive care department. Hospital Universitario La Paz, Spain.	elenaciveira@gmail.com
1145	Anaesthetist	Peter Soeding	Anesthesiology	peter.soeding@uksh.de
1146	Anaesthetist	Daniel Gerber	Department of Anaesthesiology and Pain Medicine, Inselspital, Bern University Hospital, University of Bern, Bern, Switzerland	daniel.gerber@insel.ch
1147	Anaesthetist	Claudia Béatrice Kluge	Stadtspital Zürich	claudia.kluge@bluewin.ch
1148	Anaesthetist	IDA DI GIACINTO	HEAD OF ANESTHESIA AND INTENSIVE CARE UNIT, MAZZONI HOSPITAL, ASCOLI PICENO, ITALY	digiacintoida@gmail.com
1149	Anaesthetist	Tan Yanni	National University Hospital Singapore	yanni_tan@nuhs.edu.sg
1150	Anaesthetist	VANDANA AGARWAL	TATA MEMORIAL CENTRE	vandanachaukar@hotmail.com
1151	Anaesthetist	ROGER	ANAESTHETICS/RCOA/GMC	icantdance01@hotmail.com
1152	Anaesthetist	Tatalias Melina	Anaesthetist	mtatalias@hotmail.com
1153	Anaesthetist	Stefan Hof	Department of Anaestesiology, University Hospital Düsseldorf	stefan.hof@med.uni-duesseldorf.de
1154	Anaesthetist	Julian Rössler	Department of Outcomes Research, Cleveland Clinic, Cleveland, Ohio, USA	julianroessler@icloud.com
1155	Anaesthetist	Andreas Frey	Anaesthesiology	andreas.frey@med.uni-tuebingen.de
1156	Anaesthetist	Seraina	senior anaesthetist	gomez_s@yahoo.com
1157	Anaesthetist	Zoe Keon-Cohen	Royal Victorian Eye and Ear Hospital	zkeoncohen@gmail.com
1158	Anaesthetist	Henrik Fredrich	Resident anaesthesiology	henrik.fredrich@gmx.net
1159	Anaesthetist	Manisa Tangvipattanapong	The royal collage of anesthesiologists of Thailand	manisa_nui@hotmail.com
1160	Anaesthetist	Emad Aziz	Guy's and St Thomas' Hospital Foundation Trust	emad.Aziz@gstt.nhs.uk
1161	Anaesthetist	GIOVANNI MISSERI	INTENSIVIST AND ANESTHESIOLOGIST	giovannimisseri1987@gmail.com
1162	Anaesthetist	Melina Tatalias	University of Zurich	melina.Tatalias@stadtspital.ch
1163	Anaesthetist	S. Chieveley-williams	UCLH	Sarah.chieveley-williams@nhs.net
1164	Anaesthetist	Hassan Maina Ali	Nigerian Medical Association	hustaz55@gmail.com
1165	Anaesthetist	Damien Finniss	University of Sydney / Royal North Shore Hospital	damien.finniss@sydney.edu.au
1166	Anaesthetist	Gabriele Presti	Università degli Studi di Palermo	gabriele.presti93@gmail.com
1167	Anaesthetist	ROHIT R DESHBHRATAR	ANAESTHESIOLOGIST	dr.rohitdeshbhratar@gmail.com
1168	Anaesthetist	Kariem El-Boghdadly	Guy's and St Thomas' NHS Foundation Trust	kariem.elboghdadly@gstt.nhs.uk
1169	Anaesthetist	Luigi Maria Remore	Campus Biomedico University Hospital	l.remore@unicampus.it
1170	Anaesthetist	HARSHIT SINGLA	Senior resident	Hsingla500@gmail.com
1171	Anaesthetist	Raphael Weiss	Anaesthetist	raphael.weiss@ukmuenster.de
1172	Anaesthetist	Pietro Brambillasca	Dipartimento di Anestesia, Rianimazione ed Emergenza-Urgenza, Fondazione IRCCS Ca' Granda Ospedale Maggiore Policlinico, Milan, Italy	pietro.brambillasca@policlinico.mi.it
1173	Anaesthetist	Karl Hampl	Spitalzentrum Biel AG	karl.hampl@szb-chb.ch
1174	Anaesthetist	Stephan Blumenthal	Anaesthesiology	stephan.blumenthal@stadtspital.ch
1175	Anaesthetist	Ed Girgis	Anaesthetist	dremadaziz@yahoo.co.uk
1176	Anaesthetist	Dovile Diktanaite	Anesthesiologist	dovile.diktanaite@gmail.com
1177	Dual trained (anaesthetics + ICU)	Marco Covotta	Anesthesia and Intensive Care	marco.covotta@ifo.gov.it
1178	Dual trained (anaesthetics + ICU)	Yoel Berger	Anaesthesiologist	Yoel.berger@insel.ch
1179	Dual trained (anaesthetics + ICU)	Dominique A. Engel	Department of Anaesthesiology and Pain Medicine, Inselspital, Bern University Hospital, University of Bern, 3010 Bern, Switzerland	dominique.engel@insel.ch
1180	Dual trained (anaesthetics + ICU)	Torsten Kurt Dammann	Anaesthesiology, Intensiv care medicine	torsten.dammann@klinikum-lippe.de
1181	Dual trained (anaesthetics + ICU)	Madiha Syed	Cleveland Clinic Foundation	madihasyed85@gmail.com
1182	Dual trained (anaesthetics + ICU)	Sohan Lal Solanki	Tata Memorial Hospital, HBNI, Mumbai-India	me_sohans@yahoo.co.in
1183	Dual trained (anaesthetics + ICU)	David Beckmann	UKE, Hamburg, Germany	d.beckmann@uke.de
1184	Dual trained (anaesthetics + ICU)	Christoph Boesing	Department of Anaesthesiology and Critical Care Medicine, University Medical Centre Mannheim, Medical Faculty Mannheim of the University of Heidelberg, Mannheim, Germany, Theodor-Kutzer Ufer 1-3, 68167 Mannheim, Germany	Christoph.Boesing@umm.de
1185	Dual trained (anaesthetics + ICU)	Johannes Gussone	Intensive Care Unit	j.gussone@gmail.com
1186	Dual trained (anaesthetics + ICU)	David Peter Obert	Department of Anesthesiology and Intensive Care Medicine, Technical University of Munich, School of Medicine, Munich, Germany	david.obert@tum.de
1187	Dual trained (anaesthetics + ICU)	Praveen Chahar	CLEVELAND	praveenchahar@gmail.com
1188	Dual trained (anaesthetics + ICU)	Marina Klaassen	Klinik für Anästhesiologie, operative Intensivmedizin, Schmerz- und Palliativmedizin, Marien Hospital Herne, Universitätsklinikum der Ruhr-Universität Bochum, Bochum, Germany	marina.klaassen@ruhr-uni-bochum.de
1189	Dual trained (anaesthetics + ICU)	Kiran Mahendru	Assistant Professor Anaesthesiology	kiranmahendru.aol@gmail.com
1190	Dual trained (anaesthetics + ICU)	DR SURJYENDU GHOSH	SENIOR RESIDENT, AIIMS NEW DELHI, INDIA	surja.rgkmch@gmail.com
1191	Dual trained (anaesthetics + ICU)	Anahita Dabo-Trubelja	Anesthesiologist/intensivist	daboa@mskcc.org
1192	Dual trained (anaesthetics + ICU)	RAGHAV GUPTA	Dr. BRAIRCH, AIIMS, New Delhi, India	raghavgupta88@gmail.com
1193	Dual trained (anaesthetics + ICU)	Elisabetta Cerutti	Department of Anesthesia, Transplant and Surgical Intensive Care, AOU Ospedali Riuniti, Ancona, Italy	elisabetta.cerutti@ospedaliriuniti.marche.it
1194	Dual trained (anaesthetics + ICU)	Julian Runge	Marien Hospital Herne - Klinik für Anästhesiologie, operative Intensivmedizin, Schmerz- und Palliativmedizin	julian.runge@rub.de
1195	Dual trained (anaesthetics + ICU)	Moritz Gatscher	Anesthesiology & Critical Care Medicine	moritz.gatscher@sabes.it
1196	Dual trained (anaesthetics + ICU)	Dr Shagun Bhatia Shah	Senior Consultant Anaesthesiologist;Rajiv Gandhi Cancer Institute and Research Centre ;India	drshagun_2010@rediffmail.com
1197	Dual trained (anaesthetics + ICU)	Anjana Sagar Wajekar	Associate Professor, Dept of Anaesthesia, critical care & pain, ACTREC, TMC, HBNI, Mumbai	anjanawajekar@gmail.com
1198	Dual trained (anaesthetics + ICU)	Timur Sellmann	Klinik für Anästhesie und Intensivmedizin, ev. Krankenhaus BETHESDA zu Duisburg	t.sellmann@bethesda.de
1199	Dual trained (anaesthetics + ICU)	Mariachiara Ippolito	Department of Surgical, Oncological and Oral Science (Dichirons), University of Palermo, Italy	Mariachiara.ippolito@community.unipa.it
1200	Dual trained (anaesthetics + ICU)	Benjamin Blaise	Guy's and St Thomas' NHS Foundation Trust	benjamin.blaise@gstt.nhs.uk
1201	Dual trained (anaesthetics + ICU)	Georg Rohe	Anaesthesiologist, Intensive Care physician	rohe.georg@klinikum-oldenburg.de
1202	Dual trained (anaesthetics + ICU)	David Hutchinson	Guy's & St Thomas' NHS Foundation Trust	david.hutchinson3@nhs.net
1203	Dual trained (anaesthetics + ICU)	Venkata Ganesh	Assistant Professor, Anaesthesia and Intensive Care,PGIMER, Chandigarh, India	bjfiero@gmail.com
1204	Dual trained (anaesthetics + ICU)	Waleed Bin Ghaffar	Fellow, Department of Anaesthesiology, Aga Khan University Hospital, Karachi, Pakistan	waleedghaffar@hotmail.com
1205	Dual trained (anaesthetics + ICU)	Kaspar Bachmann	University of Tartu	kasparfelix.bachmann@gmail.com
1206	Dual trained (anaesthetics + ICU)	Konrad Stephan Jakob Straub	Anaesthesiologist	straub.konrad@gmail.com
1207	Dual trained (anaesthetics + ICU)	Thomas Brunner	Intensive care	thomas.brunner@hirslanden.ch
1208	Dual trained (anaesthetics + ICU)	Gianluca Villa	University of Florence	gianluca.villa@unifi.it
1209	Dual trained (anaesthetics + ICU)	Lisa Bergauer	Institute of Intensive Care, University Hospital Zurich and University of Zurich, Rämistrasse 100, 8091, Zurich, Switzerland	lisa.bergauer@gmx.de
1210	Dual trained (anaesthetics + ICU)	Tara Etherington	Darent Valley Hospital	t.etherington@nhs.net
1211	Dual trained (anaesthetics + ICU)	Thomas Hachenberg	Anesthesiology and Intensive Care Medicine	thomas.hachenberg@med.ovgu.de
1212	Dual trained (anaesthetics + ICU)	Pinxia Chen	St. Luke's University Health Network	sspchen@gmail.com
1213	Dual trained (anaesthetics + ICU)	Anselm Bräuer	Department of Anesthesiology University Hospital Göttingen Robert-Koch Straße 40 Mailing Adress: 37099 Göttingen, Germany	abraeue@gwdg.de
1214	Dual trained (anaesthetics + ICU)	Alessia Mattei	campus bio medico university hospital	a.mattei@policlinicocampus.it
1215	Dual trained (anaesthetics + ICU)	Reshma Ambulkar	Tata Memorial Centre, Homi Bhabha National Institute	rambulkar@hotmail.com
1216	Dual trained (anaesthetics + ICU)	Paolo Calzavacca	Ospedale San Gerardo, Monza, IT, cardiac surgery ICU	p.calzavacca@gmail.com
1217	Dual trained (anaesthetics + ICU)	Sunaina Tejpal Karna	All India Institute of Medical Sciences, Bhopal	drtejpal@gmail.com
1218	Dual trained (anaesthetics + ICU)	Oliver Smith	Anaesthetist and Intensivist, Charlotte Maxeke Johannesburg Academic Hospital	oismith@doctors.org.uk
1219	Dual trained (anaesthetics + ICU)	Monica Trivedi	Addenbrooke's Hospital, Cambridge	monica.trivedi@addenbrookes.nhs.uk
1220	Dual trained (anaesthetics + ICU)	Bernard D. Krüger	Institute of Anesthesiology, University Hospital Zurich, Switzerland	Bernard.Krueger@usz.ch
1221	Dual trained (anaesthetics + ICU)	Mark Vincent Koning	Department of Anesthesiology and Critical Care, Rijnstate Hospital, Arnhem, The Netherlands	MVKoning@rijnstate.nl
1222	Dual trained (anaesthetics + ICU)	Bjoern Lange	Anaesthesist	bjoern.lange@slk-kliniken.de
1223	Dual trained (anaesthetics + ICU)	DR JESON R DOCTOR	TATA MEMORIAL HOSPITAL, HOMI BHABHA NATIONAL INSTITUTE, MUMBAI, INDIA.	jesonrdoctor@gmail.com
1224	Dual trained (anaesthetics + ICU)	Ranganathan Iyer	GMC(UK), Royal College of Anaesthesia	ranguiyer@doctors.org.uk
1225	Dual trained (anaesthetics + ICU)	Michele Russo	Anesthesiology, Critical Care and Pain Medicine Division, Department of Medicine and Surgery, University of Parma	michele.russo@unipr.it
1226	Dual trained (anaesthetics + ICU)	Thilo Caspar von Groote	Department of Anaesthesiology, Intensive Care and Pain Medicine, University Hospital Münster, Münster, Germany	thilo.vongroote@ukmuenster.de
1227	Dual trained (anaesthetics + ICU)	Kay Stricker	Universitätsklinik für Anästhesiologie und Schmerztherapie, Inselspital, Bern	kay.stricker@insel.ch
1228	Dual trained (anaesthetics + ICU)	Anna Dodi	Stadtspital Zürich Triemli - Institut für Anästhesiologie	anna.dodi@stadtspital.ch
1229	Intensive care specialist	Abdullah Laher	University of the Witwatersrand, Faculty of Health Sciences	abdullahlaher@msn.com
1230	Intensive care specialist	Faith NF Factora	Cleveland Clinic	factorf@ccf.org
1231	Intensive care specialist	Sajid Azeem Haque	MD Anderson Cancer Center	shaque@mdanderson.org
1232	Intensive care specialist	Zazú, Alan Javier	Hospital Regional Louis Pasteur	ajzazu@hotmail.com
1233	Intensive care specialist	Zoe Keon-Cohen	Epworth HealthCare	-
1234	Intensive care specialist	Manuel Schilling	Intensive care	manuelschilling3@gmail.com
1235	Intensive care specialist	Marco-Christopher Rupp	Department of Anesthesiology and Intensive Care, Hospital Rechts-der-Isar, Technical University of Munich, Munich, Germany	marco.rupp@tum.de
1236	Intensive care specialist	Lucy Elizabeth Hindle	University of the Witwatersrand	hindle.lucy@gmail.com
1237	Intensive care specialist	Luca Miceli	IRCCS cro di Aviano	Luca.miceli@cro.it
1238	Intensive care specialist	Karen Chen	UT MD Anderson department of critical care	kachen@mdanderson.org
1239	Intensive care specialist	Andreas Bosshard	European Society Intensive Care Medicine	bosshardandreas@gmail.com
1240	Intensive care specialist	Nikolaas De Neve	O.L.Vrouwhospital Aalst, dept of Anesthesiology, Intensive Care and Emergency Medicine	nikolaas.de.neve@olvz-aalst.be
1241	Intensive care specialist	Andrea Cortegiani	University of Palermo, Italy	andrea.cortegiani@unipa.it
1242	Intensive care specialist	Samar Elshahat Abd Elaziz saleh	Nephrology Specialist	Drsamarelshahat@gmail.com
1243	Intensive care specialist	Luca Cioccari	Department of Intensive Care Medicine, Kantonsspital Aarau, Aarau, Switzerland	luca.cioccari@ksa.ch
1244	Urologist	Daron Smith	Department of Urology, Westmoreland Street Hospital, UCLH NHS Foundation Trust, London, UK.	daron.smith1@nhs.net
